# Supplementary material for: Decline of six native mason bee species following the arrival of an exotic congener
Source: Sci Rep. 2020 Oct 30;10:18745. doi: 10.1038/s41598-020-75566-9 (PMC7599227; doi:10.1038/s41598-020-75566-9)
Supplement: Supplementary file 1 — Supplementary Information 1. [file 41598_2020_75566_MOESM1_ESM.xlsx]

## Sheet: Notes
Sheet Name	Sheet Description
data-specimens	Summary of 5,901 species records used in main analysis	Feature	Feature Description
		ID	Unique identification code for specimen
		genus	genus; "Osmia"
		sp	specific epithet within Osmia, although not all are identified to a single species. Values with a question mark, "species", or with "near" indicate lack of certainty in identification as specific Osmia species; Values with "/" indicate that identification certainty is between at least two species (e.g., "corniforns/taurus" designates that the identification did not discern to either species) Thes…
		sex	"male" "female" or "unreported"
		event_tag	unique identification code for sampling effort
		latitude	GPS latitude decimal value
		longitude	GPS longitude decimal value
		State	State or territory within the US where specimen was collected: "Delaware" "District of Columbia" "Maryland" "Virginia" "West Virginia"
		bowls	number of pan traps deployed and left intact at time of collection for each sampling event.
		days	duration of sampling event in days
		bowldays	bowls multiplied by days to produce a metric for sampling effort for a given sampling event
		year	year sampling event was conducted
		allthree_bwy	denotes that all three commonly-used bowl colors were utilized - yellow, blue, and white - "yes"
		bad_weather_note	"no" denotes that no instance of adverse weather was observed for this sampling event
		X1.2_lat	GPS latitude decimal value of the cluster that specimen is assigned to
		X1.2_lon	GPS longitude decimal value of the cluster that specimen is assigned to
		X1.2cluster	Assigned cluster
		X1.2cluster_years	The cluster and year for which a specimen belongs
		X1.2apbd	The aggregate sampling effort within a given cluster-year. The bowldays for each sampling effort within a cluster-year are summed.
Xkm-species (1.2,3,5,10,or 20 kilometers); 1.2km-species-outlier; 1.2km-species-multisample	species-specific datasets. Sheet with "-outlier" refers to analysis conducted including the outlier event from 2010 with 548 Osmia in a single day (see paper). Sheet with "-multisample" refers to data used for analysis restricted to clusters that had at least two years of sampling efforts	Feature	Feature Description
		sp	species: atriventris = Osmia atriventris; bucephala = O. bucephala; collinsiae = O. collinsiae; georgica = O. georgica; lignaria = O. lignaria; pumila = O. pumila; taurus = O. taurus.
		n	number of individuals of a given species in a cluster-year
		X_cluster_year	cluster-year at given clustering threshold (1.2,3,5,10, or 20 kilometers)
		year	year sampling event was conducted, numbered consecutively, with 0 = 2003 to 14 = 2017
		X_lat	GPS latitude decimal value at given clustering threshold (1.2,3,5,10, or 20 kilometers)
		X_lon	GPS longitude decimal value of cluster at given clustering threshold (1.2,3,5,10, or 20 kilometers)
		X_cluster	ID of cluster at given clustering threshold (1.2,3,5,10, or 20 kilometers)
		Xapbd	bowl days of cluster-year at given clustering threshold (1.2,3,5,10, or 20 kilometers)
Xkm-genus-strict, Xkm-genus-all (1.2,3,5,10,or 20 kilometers); 1.2km-genus-strict-multisample; 1.2km-genus-all-multisample	genus-wide analyses: genus-strict only includes 8 species used in main analyses; genus-all includes all specimens identified to genus Osmia. Sheets with "multisample" refer to data used for analysis restricted to clusters that had at least two years of sampling efforts	Feature	Feature Description
		n	number of individuals of a given species in a cluster-year
		X_cluster_year	cluster-year at given clustering threshold (1.2,3,5,10, or 20 kilometers)
		year	year sampling event was conducted, numbered consecutively, with 0 = 2003 to 14 = 2017
		X_lat	GPS latitude decimal value at given clustering threshold (1.2,3,5,10, or 20 kilometers)
		X_lon	GPS longitude decimal value of cluster at given clustering threshold (1.2,3,5,10, or 20 kilometers)
		X_cluster	ID of cluster at given clustering threshold (1.2,3,5,10, or 20 kilometers)
		Xapbd	bowl days of cluster-year at given clustering threshold (1.2,3,5,10, or 20 kilometers)
time-effort	data for intra-season variation analysis	Feature	Feature Description
		year	year (2003-2017)
		month_bin	one of four categories of days (see supplementary methods): a_Mar1-Apr5 b_april06-may11; c_may12-jun16; d_jun17-jul24
		log(sumbdays +1)	log of the sum of all bowldays in a given month_bin for all events occurring within that time and year
landcover	data for landcover regression analyses (see Supplementary Methods for details)	Feature	Feature Description
		year	year (2003-2017)
		X1.2_year_cluster	cluster year at 1.2km threshold scale
		perfor	percent forest pixels
		perag	percent agricultural pixels
		perdev	percent developed pixels
		peropen	percent open pixels
		perother	percent other pixels

## Sheet: data-specimens
ID	genus	sp	sex	event_tag	State	bowls	days	bowldays	year	allthree_bwy	bad_weather_note	X1.2_lat	X1.2_lon	X1.2cluster	X1.2cluster_years	X1.2apbd
USGS_DRO117574	Osmia	pumila	female	USGS_DRO5696	Delaware	15	2	30	2008	yes	no	39.796	-75.661	a39.796_-75.661b	2008_a39.796_-75.661b	30
USGS_DRO117768	Osmia	pumila	female	USGS_DRO5701	Delaware	15	2	30	2008	yes	no	38.994	-75.416	a38.994_-75.416b	2008_a38.994_-75.416b	60
USGS_DRO117769	Osmia	pumila	female	USGS_DRO5701	Delaware	15	2	30	2008	yes	no	38.994	-75.416	a38.994_-75.416b	2008_a38.994_-75.416b	60
USGS_DRO117770	Osmia	pumila	female	USGS_DRO5701	Delaware	15	2	30	2008	yes	no	38.994	-75.416	a38.994_-75.416b	2008_a38.994_-75.416b	60
USGS_DRO117786	Osmia	pumila	female	USGS_DRO5691	Delaware	15	2	30	2008	yes	no	38.498	-75.056	a38.498_-75.056b	2008_a38.498_-75.056b	60
USGS_DRO022923	Osmia	georgica	female	USGS_DRO1549	Virginia	9	1	9	2003	yes	no	38.1868	-78.6853	a38.1868_-78.6853b	2003_a38.1868_-78.6853b	18
USGS_DRO023985	Osmia	pumila	female	USGS_DRO1121	Maryland	30	1	30	2003	yes	no	38.6801	-77.0933	a38.680139_-77.093333b	2003_a38.680139_-77.093333b	60
USGS_DRO023988	Osmia	atriventris	female	USGS_DRO1121	Maryland	30	1	30	2003	yes	no	38.6801	-77.0933	a38.680139_-77.093333b	2003_a38.680139_-77.093333b	60
USGS_DRO023993	Osmia	pumila	female	USGS_DRO1121	Maryland	30	1	30	2003	yes	no	38.6801	-77.0933	a38.680139_-77.093333b	2003_a38.680139_-77.093333b	60
USGS_DRO024000	Osmia	pumila	female	USGS_DRO1121	Maryland	30	1	30	2003	yes	no	38.6801	-77.0933	a38.680139_-77.093333b	2003_a38.680139_-77.093333b	60
USGS_DRO024010	Osmia	pumila	female	USGS_DRO1122	Maryland	30	1	30	2003	yes	no	38.6801	-77.0933	a38.680139_-77.093333b	2003_a38.680139_-77.093333b	60
USGS_DRO024013	Osmia	pumila	female	USGS_DRO1122	Maryland	30	1	30	2003	yes	no	38.6801	-77.0933	a38.680139_-77.093333b	2003_a38.680139_-77.093333b	60
USGS_DRO024014	Osmia	pumila	female	USGS_DRO1122	Maryland	30	1	30	2003	yes	no	38.6801	-77.0933	a38.680139_-77.093333b	2003_a38.680139_-77.093333b	60
USGS_DRO024029	Osmia	pumila	female	USGS_DRO1123	Maryland	29	1	29	2003	yes	no	38.6897	-77.0736	a38.6897_-77.0736b	2003_a38.6897_-77.0736b	59
USGS_DRO024032	Osmia	pumila	female	USGS_DRO1123	Maryland	29	1	29	2003	yes	no	38.6897	-77.0736	a38.6897_-77.0736b	2003_a38.6897_-77.0736b	59
USGS_DRO024033	Osmia	pumila	female	USGS_DRO1123	Maryland	29	1	29	2003	yes	no	38.6897	-77.0736	a38.6897_-77.0736b	2003_a38.6897_-77.0736b	59
USGS_DRO024057	Osmia	atriventris	female	USGS_DRO1124	Maryland	30	1	30	2003	yes	no	38.6897	-77.0736	a38.6897_-77.0736b	2003_a38.6897_-77.0736b	59
USGS_DRO024059	Osmia	pumila	female	USGS_DRO1124	Maryland	30	1	30	2003	yes	no	38.6897	-77.0736	a38.6897_-77.0736b	2003_a38.6897_-77.0736b	59
USGS_DRO024116	Osmia	atriventris	female	USGS_DRO1125	Maryland	30	1	30	2003	yes	no	38.693	-77.0634	a38.693_-77.063367b	2003_a38.693_-77.063367b	88
USGS_DRO024125	Osmia	pumila	female	USGS_DRO1125	Maryland	30	1	30	2003	yes	no	38.693	-77.0634	a38.693_-77.063367b	2003_a38.693_-77.063367b	88
USGS_DRO024133	Osmia	pumila	female	USGS_DRO1126	Maryland	29	1	29	2003	yes	no	38.693	-77.0634	a38.693_-77.063367b	2003_a38.693_-77.063367b	88
USGS_DRO024188	Osmia	pumila	female	USGS_DRO1129	Maryland	30	1	30	2003	yes	no	38.6922	-77.0173	a38.6922_-77.0173b	2003_a38.6922_-77.0173b	115
USGS_DRO024202	Osmia	pumila	female	USGS_DRO1130	Maryland	30	1	30	2003	yes	no	38.6922	-77.0173	a38.6922_-77.0173b	2003_a38.6922_-77.0173b	115
USGS_DRO024214	Osmia	pumila	female	USGS_DRO1131	Maryland	29	1	29	2003	yes	no	38.6922	-77.0173	a38.6922_-77.0173b	2003_a38.6922_-77.0173b	115
USGS_DRO024215	Osmia	atriventris	female	USGS_DRO1131	Maryland	29	1	29	2003	yes	no	38.6922	-77.0173	a38.6922_-77.0173b	2003_a38.6922_-77.0173b	115
USGS_DRO024216	Osmia	pumila	female	USGS_DRO1131	Maryland	29	1	29	2003	yes	no	38.6922	-77.0173	a38.6922_-77.0173b	2003_a38.6922_-77.0173b	115
USGS_DRO024219	Osmia	pumila	female	USGS_DRO1131	Maryland	29	1	29	2003	yes	no	38.6922	-77.0173	a38.6922_-77.0173b	2003_a38.6922_-77.0173b	115
USGS_DRO024222	Osmia	collinsiae	female	USGS_DRO1131	Maryland	29	1	29	2003	yes	no	38.6922	-77.0173	a38.6922_-77.0173b	2003_a38.6922_-77.0173b	115
USGS_DRO024226	Osmia	pumila	female	USGS_DRO1132	Maryland	26	1	26	2003	yes	no	38.6922	-77.0173	a38.6922_-77.0173b	2003_a38.6922_-77.0173b	115
USGS_DRO024227	Osmia	pumila	female	USGS_DRO1132	Maryland	26	1	26	2003	yes	no	38.6922	-77.0173	a38.6922_-77.0173b	2003_a38.6922_-77.0173b	115
USGS_DRO024228	Osmia	pumila	female	USGS_DRO1132	Maryland	26	1	26	2003	yes	no	38.6922	-77.0173	a38.6922_-77.0173b	2003_a38.6922_-77.0173b	115
USGS_DRO024229	Osmia	collinsiae	female	USGS_DRO1132	Maryland	26	1	26	2003	yes	no	38.6922	-77.0173	a38.6922_-77.0173b	2003_a38.6922_-77.0173b	115
USGS_DRO102808	Osmia	pumila	female	USGS_DRO5251	Delaware	15	2	30	2007	yes	no	38.5674	-75.7017	a38.5674_-75.7017b	2007_a38.5674_-75.7017b	30
USGS_DRO216189	Osmia	pumila	female	USGS_DRO8790	Maryland	10	1	10	2011	yes	no	39.0448	-76.2215	a39.0448_-76.2215b	2011_a39.0448_-76.2215b	10
USGS_DRO216190	Osmia	pumila	female	USGS_DRO8790	Maryland	10	1	10	2011	yes	no	39.0448	-76.2215	a39.0448_-76.2215b	2011_a39.0448_-76.2215b	10
USGS_DRO216191	Osmia	pumila	female	USGS_DRO8790	Maryland	10	1	10	2011	yes	no	39.0448	-76.2215	a39.0448_-76.2215b	2011_a39.0448_-76.2215b	10
USGS_DRO216198	Osmia	pumila	female	USGS_DRO8790	Maryland	10	1	10	2011	yes	no	39.0448	-76.2215	a39.0448_-76.2215b	2011_a39.0448_-76.2215b	10
USGS_DRO216214	Osmia	pumila	female	USGS_DRO8790	Maryland	10	1	10	2011	yes	no	39.0448	-76.2215	a39.0448_-76.2215b	2011_a39.0448_-76.2215b	10
USGS_DRO414426	Osmia	atriventris	female	USGS_DRO14228	Maryland	30	1	30	2015	yes	no	38.8898	-76.5507	a38.8898_-76.55065b	2015_a38.8898_-76.55065b	60
USGS_DRO036531	Osmia	pumila	female	USGS_DRO2042	Maryland	15	2	30	2005	yes	no	39.0832	-76.7967	a39.08319_-76.796667b	2005_a39.08319_-76.796667b	150
USGS_DRO036562	Osmia	atriventris	female	USGS_DRO2048	Maryland	14	2	28	2005	yes	no	39.0713	-76.8013	a39.071272_-76.801295b	2005_a39.071272_-76.801295b	28
USGS_DRO335765	Osmia	georgica	female	USGS_DRO11657	Maryland	30	1	30	2013	yes	no	39.6496	-76.9707	a39.6496_-76.9707b	2013_a39.6496_-76.9707b	30
USGS_DRO335820	Osmia	pumila	female	USGS_DRO11653	Maryland	30	1	30	2013	yes	no	39.6427	-76.9959	a39.6427_-76.9959b	2013_a39.6427_-76.9959b	30
USGS_DRO422315	Osmia	georgica	female	USGS_DRO14503	Virginia	30	1	30	2015	yes	no	39.0212	-77.5993	a39.0212_-77.5993b	2015_a39.0212_-77.5993b	119
USGS_DRO018824	Osmia	pumila	female	USGS_DRO1043	Maryland	30	2	60	2003	yes	no	39.05	-76.7814	a39.050028_-76.781392b	2003_a39.050028_-76.781392b	180
USGS_DRO018825	Osmia	atriventris	female	USGS_DRO1043	Maryland	30	2	60	2003	yes	no	39.05	-76.7814	a39.050028_-76.781392b	2003_a39.050028_-76.781392b	180
USGS_DRO018826	Osmia	pumila	female	USGS_DRO1043	Maryland	30	2	60	2003	yes	no	39.05	-76.7814	a39.050028_-76.781392b	2003_a39.050028_-76.781392b	180
USGS_DRO018827	Osmia	atriventris	female	USGS_DRO1043	Maryland	30	2	60	2003	yes	no	39.05	-76.7814	a39.050028_-76.781392b	2003_a39.050028_-76.781392b	180
USGS_DRO018828	Osmia	pumila	female	USGS_DRO1043	Maryland	30	2	60	2003	yes	no	39.05	-76.7814	a39.050028_-76.781392b	2003_a39.050028_-76.781392b	180
USGS_DRO018857	Osmia	pumila	female	USGS_DRO1046	Maryland	30	2	60	2003	yes	no	39.6548	-76.7803	a39.6548_-76.7803b	2003_a39.6548_-76.7803b	60
USGS_DRO018858	Osmia	pumila	female	USGS_DRO1046	Maryland	30	2	60	2003	yes	no	39.6548	-76.7803	a39.6548_-76.7803b	2003_a39.6548_-76.7803b	60
USGS_DRO018860	Osmia	atriventris	female	USGS_DRO1046	Maryland	30	2	60	2003	yes	no	39.6548	-76.7803	a39.6548_-76.7803b	2003_a39.6548_-76.7803b	60
USGS_DRO018861	Osmia	pumila	female	USGS_DRO1046	Maryland	30	2	60	2003	yes	no	39.6548	-76.7803	a39.6548_-76.7803b	2003_a39.6548_-76.7803b	60
USGS_DRO018862	Osmia	distincta	female	USGS_DRO1046	Maryland	30	2	60	2003	yes	no	39.6548	-76.7803	a39.6548_-76.7803b	2003_a39.6548_-76.7803b	60
USGS_DRO018865	Osmia	collinsiae	female	USGS_DRO1046	Maryland	30	2	60	2003	yes	no	39.6548	-76.7803	a39.6548_-76.7803b	2003_a39.6548_-76.7803b	60
USGS_DRO018866	Osmia	pumila	female	USGS_DRO1046	Maryland	30	2	60	2003	yes	no	39.6548	-76.7803	a39.6548_-76.7803b	2003_a39.6548_-76.7803b	60
USGS_DRO019144	Osmia	pumila	female	USGS_DRO1044	Maryland	30	2	60	2003	yes	no	39.05	-76.7814	a39.050028_-76.781392b	2003_a39.050028_-76.781392b	180
USGS_DRO019147	Osmia	pumila	female	USGS_DRO1044	Maryland	30	2	60	2003	yes	no	39.05	-76.7814	a39.050028_-76.781392b	2003_a39.050028_-76.781392b	180
USGS_DRO019148	Osmia	pumila	female	USGS_DRO1044	Maryland	30	2	60	2003	yes	no	39.05	-76.7814	a39.050028_-76.781392b	2003_a39.050028_-76.781392b	180
USGS_DRO019149	Osmia	pumila	female	USGS_DRO1044	Maryland	30	2	60	2003	yes	no	39.05	-76.7814	a39.050028_-76.781392b	2003_a39.050028_-76.781392b	180
USGS_DRO019151	Osmia	pumila	female	USGS_DRO1044	Maryland	30	2	60	2003	yes	no	39.05	-76.7814	a39.050028_-76.781392b	2003_a39.050028_-76.781392b	180
USGS_DRO019152	Osmia	pumila	female	USGS_DRO1044	Maryland	30	2	60	2003	yes	no	39.05	-76.7814	a39.050028_-76.781392b	2003_a39.050028_-76.781392b	180
USGS_DRO019154	Osmia	collinsiae	female	USGS_DRO1044	Maryland	30	2	60	2003	yes	no	39.05	-76.7814	a39.050028_-76.781392b	2003_a39.050028_-76.781392b	180
USGS_DRO019169	Osmia	pumila	female	USGS_DRO1047	Maryland	30	2	60	2003	yes	no	39.0832	-76.7967	a39.08319_-76.796667b	2003_a39.08319_-76.796667b	240
USGS_DRO019174	Osmia	pumila	female	USGS_DRO1047	Maryland	30	2	60	2003	yes	no	39.0832	-76.7967	a39.08319_-76.796667b	2003_a39.08319_-76.796667b	240
USGS_DRO019176	Osmia	atriventris	female	USGS_DRO1047	Maryland	30	2	60	2003	yes	no	39.0832	-76.7967	a39.08319_-76.796667b	2003_a39.08319_-76.796667b	240
USGS_DRO019210	Osmia	pumila	female	USGS_DRO1045	Maryland	30	2	60	2003	yes	no	39.05	-76.7814	a39.050028_-76.781392b	2003_a39.050028_-76.781392b	180
USGS_DRO019211	Osmia	pumila	female	USGS_DRO1045	Maryland	30	2	60	2003	yes	no	39.05	-76.7814	a39.050028_-76.781392b	2003_a39.050028_-76.781392b	180
USGS_DRO019213	Osmia	pumila	female	USGS_DRO1045	Maryland	30	2	60	2003	yes	no	39.05	-76.7814	a39.050028_-76.781392b	2003_a39.050028_-76.781392b	180
USGS_DRO019214	Osmia	pumila	female	USGS_DRO1045	Maryland	30	2	60	2003	yes	no	39.05	-76.7814	a39.050028_-76.781392b	2003_a39.050028_-76.781392b	180
USGS_DRO019222	Osmia	georgica	female	USGS_DRO1045	Maryland	30	2	60	2003	yes	no	39.05	-76.7814	a39.050028_-76.781392b	2003_a39.050028_-76.781392b	180
USGS_DRO019224	Osmia	pumila	female	USGS_DRO1045	Maryland	30	2	60	2003	yes	no	39.05	-76.7814	a39.050028_-76.781392b	2003_a39.050028_-76.781392b	180
USGS_DRO019226	Osmia	pumila	female	USGS_DRO1045	Maryland	30	2	60	2003	yes	no	39.05	-76.7814	a39.050028_-76.781392b	2003_a39.050028_-76.781392b	180
USGS_DRO019227	Osmia	pumila	female	USGS_DRO1045	Maryland	30	2	60	2003	yes	no	39.05	-76.7814	a39.050028_-76.781392b	2003_a39.050028_-76.781392b	180
USGS_DRO132627	Osmia	chalybea	female	USGS_DRO6376	Delaware	15	2	30	2009	yes	no	38.498	-75.056	a38.498_-75.056b	2009_a38.498_-75.056b	30
USGS_DRO132924	Osmia	pumila	female	USGS_DRO6351	West Virginia	6	12	72	2009	yes	no	38.9897	-79.4056	a38.989722_-79.405556b	2009_a38.989722_-79.405556b	123
USGS_DRO132945	Osmia	distincta	female	USGS_DRO6352	West Virginia	3	12	36	2009	yes	no	38.8619	-79.4581	a38.861903_-79.458085b	2009_a38.861903_-79.458085b	212
USGS_DRO132948	Osmia	pumila	female	USGS_DRO6352	West Virginia	3	12	36	2009	yes	no	38.8619	-79.4581	a38.861903_-79.458085b	2009_a38.861903_-79.458085b	212
USGS_DRO132949	Osmia	pumila	female	USGS_DRO6352	West Virginia	3	12	36	2009	yes	no	38.8619	-79.4581	a38.861903_-79.458085b	2009_a38.861903_-79.458085b	212
USGS_DRO133156	Osmia	virga	female	USGS_DRO6359	West Virginia	4	13	52	2009	yes	no	39.0942	-78.5615	a39.094196_-78.5615b	2009_a39.094196_-78.5615b	52
USGS_DRO133157	Osmia	pumila	female	USGS_DRO6359	West Virginia	4	13	52	2009	yes	no	39.0942	-78.5615	a39.094196_-78.5615b	2009_a39.094196_-78.5615b	52
USGS_DRO156466	Osmia	pumila	female	USGS_DRO7386	Delaware	15	2	30	2010	yes	no	38.994	-75.416	a38.994_-75.416b	2010_a38.994_-75.416b	60
USGS_DRO023099	Osmia	distincta	female	USGS_DRO1546	Virginia	28	2	56	2003	yes	no	38.0567	-78.6839	a38.0567_-78.6839b	2003_a38.0567_-78.6839b	86
USGS_DRO023097	Osmia	bucephala	male	USGS_DRO1545	Virginia	30	1	30	2003	yes	no	38.0567	-78.6839	a38.0567_-78.6839b	2003_a38.0567_-78.6839b	86
USGS_DRO441693	Osmia	atriventris	female	USGS_DRO15296	Virginia	30	1	30	2015	yes	no	38.6491	-77.232	a38.649125_-77.231975b	2015_a38.649125_-77.231975b	240
USGS_DRO441767	Osmia	atriventris	female	USGS_DRO15312	Virginia	30	1	30	2015	yes	no	38.6491	-77.232	a38.649125_-77.231975b	2015_a38.649125_-77.231975b	240
USGS_DRO133096	Osmia	species	male	USGS_DRO6357	West Virginia	3	4	12	2009	yes	no	38.9333	-79.6333	a38.933333_-79.633333b	2009_a38.933333_-79.633333b	12
USGS_DRO133131	Osmia	atriventris	female	USGS_DRO6358	West Virginia	8	4	32	2009	yes	no	38.9333	-79.7167	a38.933333_-79.716667b	2009_a38.933333_-79.716667b	32
USGS_DRO133133	Osmia	pumila	female	USGS_DRO6358	West Virginia	8	4	32	2009	yes	no	38.9333	-79.7167	a38.933333_-79.716667b	2009_a38.933333_-79.716667b	32
USGS_DRO133136	Osmia	pumila	female	USGS_DRO6358	West Virginia	8	4	32	2009	yes	no	38.9333	-79.7167	a38.933333_-79.716667b	2009_a38.933333_-79.716667b	32
USGS_DRO133140	Osmia	pumila	female	USGS_DRO6358	West Virginia	8	4	32	2009	yes	no	38.9333	-79.7167	a38.933333_-79.716667b	2009_a38.933333_-79.716667b	32
USGS_DRO023059	Osmia	pumila	male	USGS_DRO1545	Virginia	30	1	30	2003	yes	no	38.0567	-78.6839	a38.0567_-78.6839b	2003_a38.0567_-78.6839b	86
USGS_DRO023060	Osmia	near_collinsiae	male	USGS_DRO1545	Virginia	30	1	30	2003	yes	no	38.0567	-78.6839	a38.0567_-78.6839b	2003_a38.0567_-78.6839b	86
USGS_DRO036705	Osmia	pumila	female	USGS_DRO2059	Maryland	15	2	30	2005	yes	no	39.0832	-76.7967	a39.08319_-76.796667b	2005_a39.08319_-76.796667b	150
USGS_DRO023062	Osmia	pumila	female	USGS_DRO1545	Virginia	30	1	30	2003	yes	no	38.0567	-78.6839	a38.0567_-78.6839b	2003_a38.0567_-78.6839b	86
USGS_DRO440782	Osmia	subfasciata	female	USGS_DRO15264	Maryland	30	1	30	2015	yes	no	38.0525	-76.3249	a38.0525_-76.3249b	2015_a38.0525_-76.3249b	90
USGS_DRO135350	Osmia	georgica	female	USGS_DRO6470	Delaware	15	30	450	2009	yes	no	39.805	-75.594	a39.805_-75.594b	2009_a39.805_-75.594b	450
USGS_DRO091905	Osmia	collinsiae	male	USGS_DRO4918	Delaware	15	2	30	2007	yes	no	38.7441	-75.561	a38.7441_-75.561b	2007_a38.7441_-75.561b	30
USGS_DRO401443	Osmia	pumila	female	USGS_DRO13770	Virginia	9	1	9	2014	yes	no	38.9383	-77.2639	a38.938264_-77.263864b	2014_a38.938264_-77.263864b	1747
USGS_DRO423255	Osmia	collinsiae	female	USGS_DRO14574	Virginia	30	1	30	2015	yes	no	39.0281	-77.6041	a39.0281_-77.6041b	2015_a39.0281_-77.6041b	90
USGS_DRO423737	Osmia	atriventris	female	USGS_DRO14579	Virginia	30	1	30	2015	yes	no	39.0321	-77.5945	a39.0321_-77.5945b	2015_a39.0321_-77.5945b	178
USGS_DRO037219	Osmia	pumila	female	USGS_DRO2067	Maryland	14	2	28	2005	yes	no	39.0496	-76.8165	a39.049647_-76.816496b	2005_a39.049647_-76.816496b	176
USGS_DRO037226	Osmia	species	female	USGS_DRO2069	Maryland	14	2	28	2005	yes	no	39.0496	-76.8165	a39.049647_-76.816496b	2005_a39.049647_-76.816496b	176
USGS_DRO037288	Osmia	pumila	female	USGS_DRO2070	Maryland	15	2	30	2005	yes	no	39.0496	-76.8165	a39.049647_-76.816496b	2005_a39.049647_-76.816496b	176
USGS_DRO371030	Osmia	georgica	female	USGS_DRO12409	Maryland	9	1	9	2013	yes	no	39.452	-76.2674	a39.45205_-76.26745b	2013_a39.45205_-76.26745b	45
USGS_DRO371045	Osmia	georgica	female	USGS_DRO12409	Maryland	9	1	9	2013	yes	no	39.452	-76.2674	a39.45205_-76.26745b	2013_a39.45205_-76.26745b	45
USGS_DRO390082	Osmia	georgica	female	USGS_DRO12409	Maryland	9	1	9	2013	yes	no	39.452	-76.2674	a39.45205_-76.26745b	2013_a39.45205_-76.26745b	45
USGS_DRO390087	Osmia	georgica	female	USGS_DRO12409	Maryland	9	1	9	2013	yes	no	39.452	-76.2674	a39.45205_-76.26745b	2013_a39.45205_-76.26745b	45
USGS_DRO023077	Osmia	pumila	female	USGS_DRO1545	Virginia	30	1	30	2003	yes	no	38.0567	-78.6839	a38.0567_-78.6839b	2003_a38.0567_-78.6839b	86
USGS_DRO023084	Osmia	pumila	female	USGS_DRO1545	Virginia	30	1	30	2003	yes	no	38.0567	-78.6839	a38.0567_-78.6839b	2003_a38.0567_-78.6839b	86
USGS_DRO023085	Osmia	collinsiae	female	USGS_DRO1545	Virginia	30	1	30	2003	yes	no	38.0567	-78.6839	a38.0567_-78.6839b	2003_a38.0567_-78.6839b	86
USGS_DRO084078	Osmia	pumila	female	USGS_DRO4860	Maryland	32	2	64	2007	yes	no	38.9138	-76.1506	a38.91375_-76.15065b	2007_a38.91375_-76.15065b	64
USGS_DRO084087	Osmia	pumila	female	USGS_DRO4860	Maryland	32	2	64	2007	yes	no	38.9138	-76.1506	a38.91375_-76.15065b	2007_a38.91375_-76.15065b	64
USGS_DRO341690	Osmia	pumila	female	USGS_DRO10745	Maryland	15	2	30	2012	yes	no	39.0425	-76.763	a39.042525_-76.763025b	2012_a39.042525_-76.763025b	88
USGS_DRO059174	Osmia	pumila	female	USGS_DRO2931	Virginia	15	2	30	2006	yes	no	37.9144	-75.3379	a37.9144_-75.3379b	2006_a37.9144_-75.3379b	30
USGS_DRO060028	Osmia	pumila	female	USGS_DRO2930	Virginia	15	2	30	2006	yes	no	37.9089	-75.3504	a37.9089_-75.3504b	2006_a37.9089_-75.3504b	30
USGS_DRO205745	Osmia	pumila	female	USGS_DRO8292	Maryland	20	1	20	2009	yes	no	39.2468	-76.3805	a39.2468_-76.3805b	2009_a39.2468_-76.3805b	60
USGS_DRO107237	Osmia	georgica	female	USGS_DRO5402	Maryland	11	1	11	2008	yes	no	39.9472	-78.5569	a39.947222_-78.556944b	2008_a39.947222_-78.556944b	11
USGS_DRO107242	Osmia	georgica	female	USGS_DRO5402	Maryland	11	1	11	2008	yes	no	39.9472	-78.5569	a39.947222_-78.556944b	2008_a39.947222_-78.556944b	11
USGS_DRO134031	Osmia	simillima	female	USGS_DRO6420	West Virginia	4	8	32	2009	yes	no	38.8528	-79.5293	a38.852815_-79.529315b	2009_a38.852815_-79.529315b	120
USGS_DRO401525	Osmia	atriventris	female	USGS_DRO13778	Virginia	9	1	9	2014	yes	no	38.9383	-77.2639	a38.938264_-77.263864b	2014_a38.938264_-77.263864b	1747
USGS_DRO401532	Osmia	georgica	female	USGS_DRO13779	Virginia	9	1	9	2014	yes	no	38.9383	-77.2639	a38.938264_-77.263864b	2014_a38.938264_-77.263864b	1747
USGS_DRO542814	Osmia	taurus	female	USGS_DRO18197	Maryland	9	15	135	2015	yes	no	38.772	-76.3796	a38.771957_-76.379586b	2015_a38.771957_-76.379586b	936
USGS_DRO544623	Osmia	taurus	male	USGS_DRO18197	Maryland	9	15	135	2015	yes	no	38.772	-76.3796	a38.771957_-76.379586b	2015_a38.771957_-76.379586b	936
USGS_DRO438914	Osmia	atriventris	male	USGS_DRO15189	Maryland	24	2	48	2015	yes	no	38.9955	-76.9446	a38.995486_-76.944636b	2015_a38.995486_-76.944636b	824
USGS_DRO438916	Osmia	taurus	male	USGS_DRO15189	Maryland	24	2	48	2015	yes	no	38.9955	-76.9446	a38.995486_-76.944636b	2015_a38.995486_-76.944636b	824
USGS_DRO438917	Osmia	taurus	male	USGS_DRO15189	Maryland	24	2	48	2015	yes	no	38.9955	-76.9446	a38.995486_-76.944636b	2015_a38.995486_-76.944636b	824
USGS_DRO438918	Osmia	pumila	male	USGS_DRO15189	Maryland	24	2	48	2015	yes	no	38.9955	-76.9446	a38.995486_-76.944636b	2015_a38.995486_-76.944636b	824
USGS_DRO449240	Osmia	cornifrons	male	USGS_DRO15597	Maryland	9	24	216	2015	yes	no	38.7193	-76.6455	a38.7193_-76.6455b	2015_a38.7193_-76.6455b	468
USGS_DRO449241	Osmia	taurus	male	USGS_DRO15597	Maryland	9	24	216	2015	yes	no	38.7193	-76.6455	a38.7193_-76.6455b	2015_a38.7193_-76.6455b	468
USGS_DRO449243	Osmia	cornifrons	male	USGS_DRO15597	Maryland	9	24	216	2015	yes	no	38.7193	-76.6455	a38.7193_-76.6455b	2015_a38.7193_-76.6455b	468
USGS_DRO449245	Osmia	cornifrons	male	USGS_DRO15597	Maryland	9	24	216	2015	yes	no	38.7193	-76.6455	a38.7193_-76.6455b	2015_a38.7193_-76.6455b	468
USGS_DRO449246	Osmia	cornifrons	male	USGS_DRO15597	Maryland	9	24	216	2015	yes	no	38.7193	-76.6455	a38.7193_-76.6455b	2015_a38.7193_-76.6455b	468
USGS_DRO382035	Osmia	cornifrons	male	USGS_DRO13121	Maryland	9	9	81	2014	yes	no	39.3524	-75.9904	a39.3524_-75.9904b	2014_a39.3524_-75.9904b	441
USGS_DRO125024	Osmia	cornifrons/taurus	male	USGS_DRO6194	Maryland	3	7	21	2009	yes	no	39.029	-76.8604	a39.02899_-76.860447b	2009_a39.02899_-76.860447b	90
USGS_DRO433473	Osmia	taurus	male	USGS_DRO14962	District of Columbia	9	8	72	2015	yes	no	38.9595	-77.0504	a38.9595_-77.0504b	2015_a38.9595_-77.0504b	432
USGS_DRO203622	Osmia	pumila	male	USGS_DRO8165	Maryland	9	8	72	2011	yes	no	39.0496	-76.8165	a39.049647_-76.816496b	2011_a39.049647_-76.816496b	822
USGS_DRO381370	Osmia	taurus	male	USGS_DRO12818	Maryland	7	7	49	2014	yes	no	39.391	-77.5671	a39.391013_-77.567075b	2014_a39.391013_-77.567075b	338
USGS_DRO383280	Osmia	pumila	female	USGS_DRO13146	Delaware	9	7	63	2014	yes	no	38.9778	-75.5871	a38.9778_-75.5871b	2014_a38.9778_-75.5871b	63
USGS_DRO432815	Osmia	taurus	male	USGS_DRO14918	Maryland	9	22	198	2015	yes	no	39.1909	-76.8948	a39.1909_-76.8948b	2015_a39.1909_-76.8948b	486
USGS_DRO227361	Osmia	pumila	male	USGS_DRO6951	Maryland	88	1	88	2010	yes	no	38.9029	-76.6797	a38.902867_-76.6797b	2010_a38.902867_-76.6797b	88
USGS_DRO227362	Osmia	pumila	male	USGS_DRO6951	Maryland	88	1	88	2010	yes	no	38.9029	-76.6797	a38.902867_-76.6797b	2010_a38.902867_-76.6797b	88
USGS_DRO227363	Osmia	pumila	male	USGS_DRO6951	Maryland	88	1	88	2010	yes	no	38.9029	-76.6797	a38.902867_-76.6797b	2010_a38.902867_-76.6797b	88
USGS_DRO227364	Osmia	pumila	male	USGS_DRO6951	Maryland	88	1	88	2010	yes	no	38.9029	-76.6797	a38.902867_-76.6797b	2010_a38.902867_-76.6797b	88
USGS_DRO124968	Osmia	cornifrons/taurus	male	USGS_DRO6195	Maryland	3	15	45	2009	yes	no	39.029	-76.8604	a39.02899_-76.860447b	2009_a39.02899_-76.860447b	90
USGS_DRO124969	Osmia	cornifrons/taurus	male	USGS_DRO6195	Maryland	3	15	45	2009	yes	no	39.029	-76.8604	a39.02899_-76.860447b	2009_a39.02899_-76.860447b	90
USGS_DRO124970	Osmia	cornifrons/taurus	male	USGS_DRO6195	Maryland	3	15	45	2009	yes	no	39.029	-76.8604	a39.02899_-76.860447b	2009_a39.02899_-76.860447b	90
USGS_DRO124971	Osmia	cornifrons/taurus	male	USGS_DRO6195	Maryland	3	15	45	2009	yes	no	39.029	-76.8604	a39.02899_-76.860447b	2009_a39.02899_-76.860447b	90
USGS_DRO124972	Osmia	cornifrons/taurus	male	USGS_DRO6195	Maryland	3	15	45	2009	yes	no	39.029	-76.8604	a39.02899_-76.860447b	2009_a39.02899_-76.860447b	90
USGS_DRO124973	Osmia	cornifrons/taurus	male	USGS_DRO6195	Maryland	3	15	45	2009	yes	no	39.029	-76.8604	a39.02899_-76.860447b	2009_a39.02899_-76.860447b	90
USGS_DRO124974	Osmia	cornifrons/taurus	male	USGS_DRO6195	Maryland	3	15	45	2009	yes	no	39.029	-76.8604	a39.02899_-76.860447b	2009_a39.02899_-76.860447b	90
USGS_DRO124975	Osmia	cornifrons/taurus	male	USGS_DRO6195	Maryland	3	15	45	2009	yes	no	39.029	-76.8604	a39.02899_-76.860447b	2009_a39.02899_-76.860447b	90
USGS_DRO124976	Osmia	cornifrons/taurus	male	USGS_DRO6195	Maryland	3	15	45	2009	yes	no	39.029	-76.8604	a39.02899_-76.860447b	2009_a39.02899_-76.860447b	90
USGS_DRO124977	Osmia	cornifrons/taurus	male	USGS_DRO6195	Maryland	3	15	45	2009	yes	no	39.029	-76.8604	a39.02899_-76.860447b	2009_a39.02899_-76.860447b	90
USGS_DRO124978	Osmia	cornifrons/taurus	male	USGS_DRO6195	Maryland	3	15	45	2009	yes	no	39.029	-76.8604	a39.02899_-76.860447b	2009_a39.02899_-76.860447b	90
USGS_DRO124979	Osmia	cornifrons/taurus	male	USGS_DRO6195	Maryland	3	15	45	2009	yes	no	39.029	-76.8604	a39.02899_-76.860447b	2009_a39.02899_-76.860447b	90
USGS_DRO124980	Osmia	cornifrons/taurus	male	USGS_DRO6195	Maryland	3	15	45	2009	yes	no	39.029	-76.8604	a39.02899_-76.860447b	2009_a39.02899_-76.860447b	90
USGS_DRO124981	Osmia	cornifrons/taurus	male	USGS_DRO6195	Maryland	3	15	45	2009	yes	no	39.029	-76.8604	a39.02899_-76.860447b	2009_a39.02899_-76.860447b	90
USGS_DRO124982	Osmia	cornifrons/taurus	male	USGS_DRO6195	Maryland	3	15	45	2009	yes	no	39.029	-76.8604	a39.02899_-76.860447b	2009_a39.02899_-76.860447b	90
USGS_DRO124983	Osmia	cornifrons/taurus	male	USGS_DRO6195	Maryland	3	15	45	2009	yes	no	39.029	-76.8604	a39.02899_-76.860447b	2009_a39.02899_-76.860447b	90
USGS_DRO124984	Osmia	cornifrons/taurus	male	USGS_DRO6195	Maryland	3	15	45	2009	yes	no	39.029	-76.8604	a39.02899_-76.860447b	2009_a39.02899_-76.860447b	90
USGS_DRO124985	Osmia	cornifrons/taurus	male	USGS_DRO6195	Maryland	3	15	45	2009	yes	no	39.029	-76.8604	a39.02899_-76.860447b	2009_a39.02899_-76.860447b	90
USGS_DRO124986	Osmia	cornifrons/taurus	male	USGS_DRO6195	Maryland	3	15	45	2009	yes	no	39.029	-76.8604	a39.02899_-76.860447b	2009_a39.02899_-76.860447b	90
USGS_DRO124987	Osmia	cornifrons/taurus	male	USGS_DRO6195	Maryland	3	15	45	2009	yes	no	39.029	-76.8604	a39.02899_-76.860447b	2009_a39.02899_-76.860447b	90
USGS_DRO124988	Osmia	cornifrons/taurus	male	USGS_DRO6195	Maryland	3	15	45	2009	yes	no	39.029	-76.8604	a39.02899_-76.860447b	2009_a39.02899_-76.860447b	90
USGS_DRO124989	Osmia	cornifrons/taurus	male	USGS_DRO6195	Maryland	3	15	45	2009	yes	no	39.029	-76.8604	a39.02899_-76.860447b	2009_a39.02899_-76.860447b	90
USGS_DRO124990	Osmia	cornifrons/taurus	male	USGS_DRO6195	Maryland	3	15	45	2009	yes	no	39.029	-76.8604	a39.02899_-76.860447b	2009_a39.02899_-76.860447b	90
USGS_DRO124991	Osmia	cornifrons/taurus	male	USGS_DRO6195	Maryland	3	15	45	2009	yes	no	39.029	-76.8604	a39.02899_-76.860447b	2009_a39.02899_-76.860447b	90
USGS_DRO125007	Osmia	taurus	male	USGS_DRO6195	Maryland	3	15	45	2009	yes	no	39.029	-76.8604	a39.02899_-76.860447b	2009_a39.02899_-76.860447b	90
USGS_DRO383743	Osmia	cornifrons	male	USGS_DRO12919	Maryland	9	8	72	2014	yes	no	38.9838	-77.0029	a38.9838_-77.0029b	2014_a38.9838_-77.0029b	432
USGS_DRO385827	Osmia	cornifrons	male	USGS_DRO12789	Maryland	9	8	72	2014	yes	no	39.4481	-77.7285	a39.4481_-77.7285b	2014_a39.4481_-77.7285b	144
USGS_DRO385876	Osmia	atriventris	male	USGS_DRO12789	Maryland	9	8	72	2014	yes	no	39.4481	-77.7285	a39.4481_-77.7285b	2014_a39.4481_-77.7285b	144
USGS_DRO325391	Osmia	pumila	male	USGS_DRO11248	Maryland	3	8	24	2012	yes	no	39.2216	-75.9815	a39.221633_-75.981522b	2012_a39.221633_-75.981522b	108
USGS_DRO424141	Osmia	taurus	male	USGS_DRO14602	Maryland	9	8	72	2015	yes	no	39.3215	-76.8124	a39.3215_-76.8124b	2015_a39.3215_-76.8124b	288
USGS_DRO449311	Osmia	cornifrons	male	USGS_DRO14963	District of Columbia	9	8	72	2015	yes	no	38.9595	-77.0504	a38.9595_-77.0504b	2015_a38.9595_-77.0504b	432
USGS_DRO449312	Osmia	species	male	USGS_DRO14963	District of Columbia	9	8	72	2015	yes	no	38.9595	-77.0504	a38.9595_-77.0504b	2015_a38.9595_-77.0504b	432
USGS_DRO203629	Osmia	taurus	male	USGS_DRO8170	Maryland	9	8	72	2011	yes	no	39.0359	-76.8159	a39.035936_-76.815944b	2011_a39.035936_-76.815944b	360
USGS_DRO203630	Osmia	taurus	male	USGS_DRO8170	Maryland	9	8	72	2011	yes	no	39.0359	-76.8159	a39.035936_-76.815944b	2011_a39.035936_-76.815944b	360
USGS_DRO203634	Osmia	taurus	male	USGS_DRO8173	Maryland	9	8	72	2011	yes	no	39.0557	-76.8029	a39.055687_-76.802869b	2011_a39.055687_-76.802869b	513
USGS_DRO021455	Osmia	pumila	male	USGS_DRO928	Maryland	30	1	30	2003	yes	no	39.0496	-76.8165	a39.049647_-76.816496b	2003_a39.049647_-76.816496b	210
USGS_DRO021456	Osmia	pumila	male	USGS_DRO928	Maryland	30	1	30	2003	yes	no	39.0496	-76.8165	a39.049647_-76.816496b	2003_a39.049647_-76.816496b	210
USGS_DRO021457	Osmia	pumila	male	USGS_DRO928	Maryland	30	1	30	2003	yes	no	39.0496	-76.8165	a39.049647_-76.816496b	2003_a39.049647_-76.816496b	210
USGS_DRO021458	Osmia	pumila	male	USGS_DRO928	Maryland	30	1	30	2003	yes	no	39.0496	-76.8165	a39.049647_-76.816496b	2003_a39.049647_-76.816496b	210
USGS_DRO021459	Osmia	pumila	male	USGS_DRO928	Maryland	30	1	30	2003	yes	no	39.0496	-76.8165	a39.049647_-76.816496b	2003_a39.049647_-76.816496b	210
USGS_DRO102796	Osmia	atriventris	male	USGS_DRO5231	Delaware	15	2	30	2007	yes	no	38.6655	-75.4998	a38.6655_-75.4998b	2007_a38.6655_-75.4998b	30
USGS_DRO102797	Osmia	atriventris	male	USGS_DRO5231	Delaware	15	2	30	2007	yes	no	38.6655	-75.4998	a38.6655_-75.4998b	2007_a38.6655_-75.4998b	30
USGS_DRO103004	Osmia	sandhouseae	male	USGS_DRO5227	Delaware	15	2	30	2007	yes	no	38.6852	-75.5167	a38.6852_-75.5167b	2007_a38.6852_-75.5167b	30
USGS_DRO103005	Osmia	atriventris	male	USGS_DRO5227	Delaware	15	2	30	2007	yes	no	38.6852	-75.5167	a38.6852_-75.5167b	2007_a38.6852_-75.5167b	30
USGS_DRO103006	Osmia	atriventris	male	USGS_DRO5227	Delaware	15	2	30	2007	yes	no	38.6852	-75.5167	a38.6852_-75.5167b	2007_a38.6852_-75.5167b	30
USGS_DRO103007	Osmia	atriventris	male	USGS_DRO5227	Delaware	15	2	30	2007	yes	no	38.6852	-75.5167	a38.6852_-75.5167b	2007_a38.6852_-75.5167b	30
USGS_DRO103008	Osmia	atriventris	male	USGS_DRO5227	Delaware	15	2	30	2007	yes	no	38.6852	-75.5167	a38.6852_-75.5167b	2007_a38.6852_-75.5167b	30
USGS_DRO103009	Osmia	atriventris	male	USGS_DRO5227	Delaware	15	2	30	2007	yes	no	38.6852	-75.5167	a38.6852_-75.5167b	2007_a38.6852_-75.5167b	30
USGS_DRO103010	Osmia	atriventris	male	USGS_DRO5227	Delaware	15	2	30	2007	yes	no	38.6852	-75.5167	a38.6852_-75.5167b	2007_a38.6852_-75.5167b	30
USGS_DRO103011	Osmia	atriventris	male	USGS_DRO5227	Delaware	15	2	30	2007	yes	no	38.6852	-75.5167	a38.6852_-75.5167b	2007_a38.6852_-75.5167b	30
USGS_DRO103012	Osmia	atriventris	male	USGS_DRO5227	Delaware	15	2	30	2007	yes	no	38.6852	-75.5167	a38.6852_-75.5167b	2007_a38.6852_-75.5167b	30
USGS_DRO103013	Osmia	atriventris	male	USGS_DRO5227	Delaware	15	2	30	2007	yes	no	38.6852	-75.5167	a38.6852_-75.5167b	2007_a38.6852_-75.5167b	30
USGS_DRO103014	Osmia	atriventris	male	USGS_DRO5227	Delaware	15	2	30	2007	yes	no	38.6852	-75.5167	a38.6852_-75.5167b	2007_a38.6852_-75.5167b	30
USGS_DRO392014	Osmia	cornifrons	male	USGS_DRO13024	Maryland	9	9	81	2014	yes	no	39.2216	-75.9815	a39.221633_-75.981522b	2014_a39.221633_-75.981522b	369
USGS_DRO392015	Osmia	cornifrons	male	USGS_DRO13024	Maryland	9	9	81	2014	yes	no	39.2216	-75.9815	a39.221633_-75.981522b	2014_a39.221633_-75.981522b	369
USGS_DRO427638	Osmia	species	male	USGS_DRO14796	Maryland	9	8	72	2015	yes	no	38.9955	-76.9446	a38.995486_-76.944636b	2015_a38.995486_-76.944636b	824
USGS_DRO427645	Osmia	species	male	USGS_DRO14796	Maryland	9	8	72	2015	yes	no	38.9955	-76.9446	a38.995486_-76.944636b	2015_a38.995486_-76.944636b	824
USGS_DRO427648	Osmia	atriventris	male	USGS_DRO14796	Maryland	9	8	72	2015	yes	no	38.9955	-76.9446	a38.995486_-76.944636b	2015_a38.995486_-76.944636b	824
USGS_DRO427650	Osmia	taurus	male	USGS_DRO14795	Maryland	9	8	72	2015	yes	no	38.9955	-76.9446	a38.995486_-76.944636b	2015_a38.995486_-76.944636b	824
USGS_DRO427652	Osmia	taurus	male	USGS_DRO14795	Maryland	9	8	72	2015	yes	no	38.9955	-76.9446	a38.995486_-76.944636b	2015_a38.995486_-76.944636b	824
USGS_DRO384702	Osmia	taurus	male	USGS_DRO12920	Maryland	9	8	72	2014	yes	no	38.9838	-77.0029	a38.9838_-77.0029b	2014_a38.9838_-77.0029b	432
USGS_DRO384712	Osmia	taurus	male	USGS_DRO12920	Maryland	9	8	72	2014	yes	no	38.9838	-77.0029	a38.9838_-77.0029b	2014_a38.9838_-77.0029b	432
USGS_DRO385981	Osmia	taurus	male	USGS_DRO12780	Maryland	9	8	72	2014	yes	no	39.4759	-77.7502	a39.4759_-77.7502b	2014_a39.4759_-77.7502b	208
USGS_DRO387762	Osmia	cornifrons	male	USGS_DRO13302	Maryland	9	8	72	2014	yes	no	39.0758	-76.6075	a39.0758_-76.6075b	2014_a39.0758_-76.6075b	216
USGS_DRO394889	Osmia	taurus	male	USGS_DRO13577	Maryland	9	8	72	2014	yes	no	38.2351	-75.4551	a38.2351_-75.4551b	2014_a38.2351_-75.4551b	279
USGS_DRO396085	Osmia	taurus	male	USGS_DRO13407	Maryland	9	8	72	2014	yes	no	39.3249	-77.6644	a39.3249_-77.6644b	2014_a39.3249_-77.6644b	153
USGS_DRO400477	Osmia	taurus	male	USGS_DRO13418	Maryland	9	8	72	2014	yes	no	39.3794	-77.7492	a39.379386_-77.749243b	2014_a39.379386_-77.749243b	504
USGS_DRO400481	Osmia	cornifrons	male	USGS_DRO13418	Maryland	9	8	72	2014	yes	no	39.3794	-77.7492	a39.379386_-77.749243b	2014_a39.379386_-77.749243b	504
USGS_DRO400482	Osmia	cornifrons	male	USGS_DRO13418	Maryland	9	8	72	2014	yes	no	39.3794	-77.7492	a39.379386_-77.749243b	2014_a39.379386_-77.749243b	504
USGS_DRO400483	Osmia	taurus	male	USGS_DRO13418	Maryland	9	8	72	2014	yes	no	39.3794	-77.7492	a39.379386_-77.749243b	2014_a39.379386_-77.749243b	504
USGS_DRO400484	Osmia	cornifrons	male	USGS_DRO13418	Maryland	9	8	72	2014	yes	no	39.3794	-77.7492	a39.379386_-77.749243b	2014_a39.379386_-77.749243b	504
USGS_DRO400485	Osmia	taurus	male	USGS_DRO13418	Maryland	9	8	72	2014	yes	no	39.3794	-77.7492	a39.379386_-77.749243b	2014_a39.379386_-77.749243b	504
USGS_DRO400488	Osmia	cornifrons	male	USGS_DRO13418	Maryland	9	8	72	2014	yes	no	39.3794	-77.7492	a39.379386_-77.749243b	2014_a39.379386_-77.749243b	504
USGS_DRO400490	Osmia	taurus	male	USGS_DRO13418	Maryland	9	8	72	2014	yes	no	39.3794	-77.7492	a39.379386_-77.749243b	2014_a39.379386_-77.749243b	504
USGS_DRO400496	Osmia	atriventris	male	USGS_DRO13418	Maryland	9	8	72	2014	yes	no	39.3794	-77.7492	a39.379386_-77.749243b	2014_a39.379386_-77.749243b	504
USGS_DRO400500	Osmia	taurus	male	USGS_DRO13418	Maryland	9	8	72	2014	yes	no	39.3794	-77.7492	a39.379386_-77.749243b	2014_a39.379386_-77.749243b	504
USGS_DRO400502	Osmia	taurus	male	USGS_DRO13418	Maryland	9	8	72	2014	yes	no	39.3794	-77.7492	a39.379386_-77.749243b	2014_a39.379386_-77.749243b	504
USGS_DRO400504	Osmia	taurus	male	USGS_DRO13418	Maryland	9	8	72	2014	yes	no	39.3794	-77.7492	a39.379386_-77.749243b	2014_a39.379386_-77.749243b	504
USGS_DRO400505	Osmia	pumila	male	USGS_DRO13418	Maryland	9	8	72	2014	yes	no	39.3794	-77.7492	a39.379386_-77.749243b	2014_a39.379386_-77.749243b	504
USGS_DRO400519	Osmia	cornifrons	male	USGS_DRO13418	Maryland	9	8	72	2014	yes	no	39.3794	-77.7492	a39.379386_-77.749243b	2014_a39.379386_-77.749243b	504
USGS_DRO400524	Osmia	taurus	male	USGS_DRO13418	Maryland	9	8	72	2014	yes	no	39.3794	-77.7492	a39.379386_-77.749243b	2014_a39.379386_-77.749243b	504
USGS_DRO400526	Osmia	cornifrons	male	USGS_DRO13418	Maryland	9	8	72	2014	yes	no	39.3794	-77.7492	a39.379386_-77.749243b	2014_a39.379386_-77.749243b	504
USGS_DRO400528	Osmia	cornifrons	male	USGS_DRO13418	Maryland	9	8	72	2014	yes	no	39.3794	-77.7492	a39.379386_-77.749243b	2014_a39.379386_-77.749243b	504
USGS_DRO400534	Osmia	cornifrons	male	USGS_DRO13418	Maryland	9	8	72	2014	yes	no	39.3794	-77.7492	a39.379386_-77.749243b	2014_a39.379386_-77.749243b	504
USGS_DRO400535	Osmia	cornifrons	male	USGS_DRO13418	Maryland	9	8	72	2014	yes	no	39.3794	-77.7492	a39.379386_-77.749243b	2014_a39.379386_-77.749243b	504
USGS_DRO400536	Osmia	cornifrons	male	USGS_DRO13418	Maryland	9	8	72	2014	yes	no	39.3794	-77.7492	a39.379386_-77.749243b	2014_a39.379386_-77.749243b	504
USGS_DRO400539	Osmia	taurus	male	USGS_DRO13418	Maryland	9	8	72	2014	yes	no	39.3794	-77.7492	a39.379386_-77.749243b	2014_a39.379386_-77.749243b	504
USGS_DRO400540	Osmia	taurus	male	USGS_DRO13418	Maryland	9	8	72	2014	yes	no	39.3794	-77.7492	a39.379386_-77.749243b	2014_a39.379386_-77.749243b	504
USGS_DRO400542	Osmia	cornifrons	male	USGS_DRO13418	Maryland	9	8	72	2014	yes	no	39.3794	-77.7492	a39.379386_-77.749243b	2014_a39.379386_-77.749243b	504
USGS_DRO400544	Osmia	cornifrons	male	USGS_DRO13418	Maryland	9	8	72	2014	yes	no	39.3794	-77.7492	a39.379386_-77.749243b	2014_a39.379386_-77.749243b	504
USGS_DRO400546	Osmia	atriventris	male	USGS_DRO13418	Maryland	9	8	72	2014	yes	no	39.3794	-77.7492	a39.379386_-77.749243b	2014_a39.379386_-77.749243b	504
USGS_DRO400550	Osmia	cornifrons	male	USGS_DRO13418	Maryland	9	8	72	2014	yes	no	39.3794	-77.7492	a39.379386_-77.749243b	2014_a39.379386_-77.749243b	504
USGS_DRO400551	Osmia	cornifrons	male	USGS_DRO13418	Maryland	9	8	72	2014	yes	no	39.3794	-77.7492	a39.379386_-77.749243b	2014_a39.379386_-77.749243b	504
USGS_DRO400552	Osmia	cornifrons	male	USGS_DRO13418	Maryland	9	8	72	2014	yes	no	39.3794	-77.7492	a39.379386_-77.749243b	2014_a39.379386_-77.749243b	504
USGS_DRO400554	Osmia	cornifrons	male	USGS_DRO13418	Maryland	9	8	72	2014	yes	no	39.3794	-77.7492	a39.379386_-77.749243b	2014_a39.379386_-77.749243b	504
USGS_DRO422873	Osmia	cornifrons	male	USGS_DRO14480	Maryland	9	8	72	2014	yes	no	38.6239	-76.6684	a38.6239_-76.6684b	2014_a38.6239_-76.6684b	207
USGS_DRO426488	Osmia	atriventris	male	USGS_DRO14676	Maryland	9	8	72	2014	yes	no	38.268	-76.6137	a38.268025_-76.6137b	2014_a38.268025_-76.6137b	360
USGS_DRO325509	Osmia	pumila	male	USGS_DRO11267	Maryland	3	8	24	2012	yes	no	39.2352	-75.9855	a39.235233_-75.985533b	2012_a39.235233_-75.985533b	24
USGS_DRO371221	Osmia	taurus	male	USGS_DRO12369	Maryland	15	2	30	2013	yes	no	38.7882	-76.0695	a38.788183_-76.069533b	2013_a38.788183_-76.069533b	210
USGS_DRO371222	Osmia	taurus	male	USGS_DRO12369	Maryland	15	2	30	2013	yes	no	38.7882	-76.0695	a38.788183_-76.069533b	2013_a38.788183_-76.069533b	210
USGS_DRO389205	Osmia	taurus	male	USGS_DRO12370	Maryland	9	11	99	2013	yes	no	38.8183	-76.1044	a38.8183_-76.1044b	2013_a38.8183_-76.1044b	234
USGS_DRO389206	Osmia	taurus	male	USGS_DRO12370	Maryland	9	11	99	2013	yes	no	38.8183	-76.1044	a38.8183_-76.1044b	2013_a38.8183_-76.1044b	234
USGS_DRO389207	Osmia	taurus	male	USGS_DRO12370	Maryland	9	11	99	2013	yes	no	38.8183	-76.1044	a38.8183_-76.1044b	2013_a38.8183_-76.1044b	234
USGS_DRO424083	Osmia	taurus	male	USGS_DRO14603	Maryland	9	8	72	2015	yes	no	39.3215	-76.8124	a39.3215_-76.8124b	2015_a39.3215_-76.8124b	288
USGS_DRO424084	Osmia	taurus	male	USGS_DRO14603	Maryland	9	8	72	2015	yes	no	39.3215	-76.8124	a39.3215_-76.8124b	2015_a39.3215_-76.8124b	288
USGS_DRO424085	Osmia	taurus	male	USGS_DRO14603	Maryland	9	8	72	2015	yes	no	39.3215	-76.8124	a39.3215_-76.8124b	2015_a39.3215_-76.8124b	288
USGS_DRO424087	Osmia	taurus	male	USGS_DRO14603	Maryland	9	8	72	2015	yes	no	39.3215	-76.8124	a39.3215_-76.8124b	2015_a39.3215_-76.8124b	288
USGS_DRO424088	Osmia	taurus	male	USGS_DRO14603	Maryland	9	8	72	2015	yes	no	39.3215	-76.8124	a39.3215_-76.8124b	2015_a39.3215_-76.8124b	288
USGS_DRO424090	Osmia	taurus	male	USGS_DRO14603	Maryland	9	8	72	2015	yes	no	39.3215	-76.8124	a39.3215_-76.8124b	2015_a39.3215_-76.8124b	288
USGS_DRO424091	Osmia	taurus	male	USGS_DRO14603	Maryland	9	8	72	2015	yes	no	39.3215	-76.8124	a39.3215_-76.8124b	2015_a39.3215_-76.8124b	288
USGS_DRO424093	Osmia	taurus	male	USGS_DRO14603	Maryland	9	8	72	2015	yes	no	39.3215	-76.8124	a39.3215_-76.8124b	2015_a39.3215_-76.8124b	288
USGS_DRO424094	Osmia	atriventris	female	USGS_DRO14603	Maryland	9	8	72	2015	yes	no	39.3215	-76.8124	a39.3215_-76.8124b	2015_a39.3215_-76.8124b	288
USGS_DRO424096	Osmia	taurus	male	USGS_DRO14603	Maryland	9	8	72	2015	yes	no	39.3215	-76.8124	a39.3215_-76.8124b	2015_a39.3215_-76.8124b	288
USGS_DRO424097	Osmia	taurus	male	USGS_DRO14603	Maryland	9	8	72	2015	yes	no	39.3215	-76.8124	a39.3215_-76.8124b	2015_a39.3215_-76.8124b	288
USGS_DRO424098	Osmia	pumila	male	USGS_DRO14603	Maryland	9	8	72	2015	yes	no	39.3215	-76.8124	a39.3215_-76.8124b	2015_a39.3215_-76.8124b	288
USGS_DRO424103	Osmia	pumila	male	USGS_DRO14603	Maryland	9	8	72	2015	yes	no	39.3215	-76.8124	a39.3215_-76.8124b	2015_a39.3215_-76.8124b	288
USGS_DRO424104	Osmia	pumila	male	USGS_DRO14603	Maryland	9	8	72	2015	yes	no	39.3215	-76.8124	a39.3215_-76.8124b	2015_a39.3215_-76.8124b	288
USGS_DRO433344	Osmia	atriventris	male	USGS_DRO14964	District of Columbia	9	8	72	2015	yes	no	38.9595	-77.0504	a38.9595_-77.0504b	2015_a38.9595_-77.0504b	432
USGS_DRO433347	Osmia	atriventris	male	USGS_DRO14964	District of Columbia	9	8	72	2015	yes	no	38.9595	-77.0504	a38.9595_-77.0504b	2015_a38.9595_-77.0504b	432
USGS_DRO055815	Osmia	atriventris	male	USGS_DRO2730	Delaware	1	1	1	2006	yes	no	38.5516	-75.6547	a38.5516_-75.6547b	2006_a38.5516_-75.6547b	1
USGS_DRO147891	Osmia	atriventris	male	USGS_DRO6956	West Virginia	12	3	36	2010	yes	no	39.0942	-78.5615	a39.094196_-78.5615b	2010_a39.094196_-78.5615b	306
USGS_DRO147892	Osmia	atriventris	male	USGS_DRO6956	West Virginia	12	3	36	2010	yes	no	39.0942	-78.5615	a39.094196_-78.5615b	2010_a39.094196_-78.5615b	306
USGS_DRO147894	Osmia	pumila	male	USGS_DRO6956	West Virginia	12	3	36	2010	yes	no	39.0942	-78.5615	a39.094196_-78.5615b	2010_a39.094196_-78.5615b	306
USGS_DRO147895	Osmia	atriventris	male	USGS_DRO6956	West Virginia	12	3	36	2010	yes	no	39.0942	-78.5615	a39.094196_-78.5615b	2010_a39.094196_-78.5615b	306
USGS_DRO147896	Osmia	atriventris	male	USGS_DRO6956	West Virginia	12	3	36	2010	yes	no	39.0942	-78.5615	a39.094196_-78.5615b	2010_a39.094196_-78.5615b	306
USGS_DRO147897	Osmia	atriventris	male	USGS_DRO6956	West Virginia	12	3	36	2010	yes	no	39.0942	-78.5615	a39.094196_-78.5615b	2010_a39.094196_-78.5615b	306
USGS_DRO147898	Osmia	pumila	male	USGS_DRO6956	West Virginia	12	3	36	2010	yes	no	39.0942	-78.5615	a39.094196_-78.5615b	2010_a39.094196_-78.5615b	306
USGS_DRO147899	Osmia	taurus	male	USGS_DRO6956	West Virginia	12	3	36	2010	yes	no	39.0942	-78.5615	a39.094196_-78.5615b	2010_a39.094196_-78.5615b	306
USGS_DRO147901	Osmia	pumila	male	USGS_DRO6956	West Virginia	12	3	36	2010	yes	no	39.0942	-78.5615	a39.094196_-78.5615b	2010_a39.094196_-78.5615b	306
USGS_DRO147902	Osmia	pumila	male	USGS_DRO6956	West Virginia	12	3	36	2010	yes	no	39.0942	-78.5615	a39.094196_-78.5615b	2010_a39.094196_-78.5615b	306
USGS_DRO147904	Osmia	pumila	male	USGS_DRO6956	West Virginia	12	3	36	2010	yes	no	39.0942	-78.5615	a39.094196_-78.5615b	2010_a39.094196_-78.5615b	306
USGS_DRO147905	Osmia	conjuncta	male	USGS_DRO6956	West Virginia	12	3	36	2010	yes	no	39.0942	-78.5615	a39.094196_-78.5615b	2010_a39.094196_-78.5615b	306
USGS_DRO147906	Osmia	pumila	male	USGS_DRO6956	West Virginia	12	3	36	2010	yes	no	39.0942	-78.5615	a39.094196_-78.5615b	2010_a39.094196_-78.5615b	306
USGS_DRO147907	Osmia	atriventris	male	USGS_DRO6956	West Virginia	12	3	36	2010	yes	no	39.0942	-78.5615	a39.094196_-78.5615b	2010_a39.094196_-78.5615b	306
USGS_DRO147908	Osmia	atriventris	male	USGS_DRO6956	West Virginia	12	3	36	2010	yes	no	39.0942	-78.5615	a39.094196_-78.5615b	2010_a39.094196_-78.5615b	306
USGS_DRO147909	Osmia	pumila	male	USGS_DRO6956	West Virginia	12	3	36	2010	yes	no	39.0942	-78.5615	a39.094196_-78.5615b	2010_a39.094196_-78.5615b	306
USGS_DRO147911	Osmia	conjuncta	male	USGS_DRO6956	West Virginia	12	3	36	2010	yes	no	39.0942	-78.5615	a39.094196_-78.5615b	2010_a39.094196_-78.5615b	306
USGS_DRO147912	Osmia	conjuncta	male	USGS_DRO6956	West Virginia	12	3	36	2010	yes	no	39.0942	-78.5615	a39.094196_-78.5615b	2010_a39.094196_-78.5615b	306
USGS_DRO147913	Osmia	atriventris	male	USGS_DRO6956	West Virginia	12	3	36	2010	yes	no	39.0942	-78.5615	a39.094196_-78.5615b	2010_a39.094196_-78.5615b	306
USGS_DRO147916	Osmia	pumila	male	USGS_DRO6956	West Virginia	12	3	36	2010	yes	no	39.0942	-78.5615	a39.094196_-78.5615b	2010_a39.094196_-78.5615b	306
USGS_DRO147924	Osmia	cornifrons	male	USGS_DRO6956	West Virginia	12	3	36	2010	yes	no	39.0942	-78.5615	a39.094196_-78.5615b	2010_a39.094196_-78.5615b	306
USGS_DRO147925	Osmia	atriventris	male	USGS_DRO6956	West Virginia	12	3	36	2010	yes	no	39.0942	-78.5615	a39.094196_-78.5615b	2010_a39.094196_-78.5615b	306
USGS_DRO147938	Osmia	cornifrons	male	USGS_DRO6957	West Virginia	12	2	24	2010	yes	no	39.1295	-78.9122	a39.1295_-78.9122b	2010_a39.1295_-78.9122b	39
USGS_DRO147939	Osmia	taurus	male	USGS_DRO6957	West Virginia	12	2	24	2010	yes	no	39.1295	-78.9122	a39.1295_-78.9122b	2010_a39.1295_-78.9122b	39
USGS_DRO147942	Osmia	pumila	male	USGS_DRO6957	West Virginia	12	2	24	2010	yes	no	39.1295	-78.9122	a39.1295_-78.9122b	2010_a39.1295_-78.9122b	39
USGS_DRO209994	Osmia	taurus	male	USGS_DRO8339	Maryland	9	8	72	2011	yes	no	39.0557	-76.8029	a39.055687_-76.802869b	2011_a39.055687_-76.802869b	513
USGS_DRO209998	Osmia	taurus	male	USGS_DRO8339	Maryland	9	8	72	2011	yes	no	39.0557	-76.8029	a39.055687_-76.802869b	2011_a39.055687_-76.802869b	513
USGS_DRO210335	Osmia	taurus	male	USGS_DRO8336	Maryland	9	8	72	2011	yes	no	39.0496	-76.8165	a39.049647_-76.816496b	2011_a39.049647_-76.816496b	822
USGS_DRO210338	Osmia	taurus	male	USGS_DRO8336	Maryland	9	8	72	2011	yes	no	39.0496	-76.8165	a39.049647_-76.816496b	2011_a39.049647_-76.816496b	822
USGS_DRO210341	Osmia	taurus	male	USGS_DRO8336	Maryland	9	8	72	2011	yes	no	39.0496	-76.8165	a39.049647_-76.816496b	2011_a39.049647_-76.816496b	822
USGS_DRO210342	Osmia	taurus	male	USGS_DRO8336	Maryland	9	8	72	2011	yes	no	39.0496	-76.8165	a39.049647_-76.816496b	2011_a39.049647_-76.816496b	822
USGS_DRO210343	Osmia	taurus	male	USGS_DRO8336	Maryland	9	8	72	2011	yes	no	39.0496	-76.8165	a39.049647_-76.816496b	2011_a39.049647_-76.816496b	822
USGS_DRO210344	Osmia	taurus	male	USGS_DRO8336	Maryland	9	8	72	2011	yes	no	39.0496	-76.8165	a39.049647_-76.816496b	2011_a39.049647_-76.816496b	822
USGS_DRO210345	Osmia	taurus	male	USGS_DRO8336	Maryland	9	8	72	2011	yes	no	39.0496	-76.8165	a39.049647_-76.816496b	2011_a39.049647_-76.816496b	822
USGS_DRO210347	Osmia	virga	male	USGS_DRO8336	Maryland	9	8	72	2011	yes	no	39.0496	-76.8165	a39.049647_-76.816496b	2011_a39.049647_-76.816496b	822
USGS_DRO210348	Osmia	taurus	male	USGS_DRO8336	Maryland	9	8	72	2011	yes	no	39.0496	-76.8165	a39.049647_-76.816496b	2011_a39.049647_-76.816496b	822
USGS_DRO210349	Osmia	taurus	male	USGS_DRO8336	Maryland	9	8	72	2011	yes	no	39.0496	-76.8165	a39.049647_-76.816496b	2011_a39.049647_-76.816496b	822
USGS_DRO210350	Osmia	taurus	male	USGS_DRO8336	Maryland	9	8	72	2011	yes	no	39.0496	-76.8165	a39.049647_-76.816496b	2011_a39.049647_-76.816496b	822
USGS_DRO210351	Osmia	taurus	male	USGS_DRO8336	Maryland	9	8	72	2011	yes	no	39.0496	-76.8165	a39.049647_-76.816496b	2011_a39.049647_-76.816496b	822
USGS_DRO210352	Osmia	taurus	male	USGS_DRO8336	Maryland	9	8	72	2011	yes	no	39.0496	-76.8165	a39.049647_-76.816496b	2011_a39.049647_-76.816496b	822
USGS_DRO210353	Osmia	taurus	male	USGS_DRO8336	Maryland	9	8	72	2011	yes	no	39.0496	-76.8165	a39.049647_-76.816496b	2011_a39.049647_-76.816496b	822
USGS_DRO210355	Osmia	taurus	male	USGS_DRO8336	Maryland	9	8	72	2011	yes	no	39.0496	-76.8165	a39.049647_-76.816496b	2011_a39.049647_-76.816496b	822
USGS_DRO210359	Osmia	taurus	male	USGS_DRO8336	Maryland	9	8	72	2011	yes	no	39.0496	-76.8165	a39.049647_-76.816496b	2011_a39.049647_-76.816496b	822
USGS_DRO210360	Osmia	taurus	male	USGS_DRO8336	Maryland	9	8	72	2011	yes	no	39.0496	-76.8165	a39.049647_-76.816496b	2011_a39.049647_-76.816496b	822
USGS_DRO210362	Osmia	taurus	male	USGS_DRO8336	Maryland	9	8	72	2011	yes	no	39.0496	-76.8165	a39.049647_-76.816496b	2011_a39.049647_-76.816496b	822
USGS_DRO210363	Osmia	taurus	male	USGS_DRO8336	Maryland	9	8	72	2011	yes	no	39.0496	-76.8165	a39.049647_-76.816496b	2011_a39.049647_-76.816496b	822
USGS_DRO210364	Osmia	taurus	male	USGS_DRO8336	Maryland	9	8	72	2011	yes	no	39.0496	-76.8165	a39.049647_-76.816496b	2011_a39.049647_-76.816496b	822
USGS_DRO210365	Osmia	pumila	male	USGS_DRO8336	Maryland	9	8	72	2011	yes	no	39.0496	-76.8165	a39.049647_-76.816496b	2011_a39.049647_-76.816496b	822
USGS_DRO210366	Osmia	taurus	male	USGS_DRO8336	Maryland	9	8	72	2011	yes	no	39.0496	-76.8165	a39.049647_-76.816496b	2011_a39.049647_-76.816496b	822
USGS_DRO210367	Osmia	taurus	male	USGS_DRO8336	Maryland	9	8	72	2011	yes	no	39.0496	-76.8165	a39.049647_-76.816496b	2011_a39.049647_-76.816496b	822
USGS_DRO210369	Osmia	taurus	male	USGS_DRO8336	Maryland	9	8	72	2011	yes	no	39.0496	-76.8165	a39.049647_-76.816496b	2011_a39.049647_-76.816496b	822
USGS_DRO210370	Osmia	taurus	male	USGS_DRO8336	Maryland	9	8	72	2011	yes	no	39.0496	-76.8165	a39.049647_-76.816496b	2011_a39.049647_-76.816496b	822
USGS_DRO210371	Osmia	taurus	male	USGS_DRO8336	Maryland	9	8	72	2011	yes	no	39.0496	-76.8165	a39.049647_-76.816496b	2011_a39.049647_-76.816496b	822
USGS_DRO210372	Osmia	taurus	male	USGS_DRO8336	Maryland	9	8	72	2011	yes	no	39.0496	-76.8165	a39.049647_-76.816496b	2011_a39.049647_-76.816496b	822
USGS_DRO210373	Osmia	pumila	male	USGS_DRO8336	Maryland	9	8	72	2011	yes	no	39.0496	-76.8165	a39.049647_-76.816496b	2011_a39.049647_-76.816496b	822
USGS_DRO210374	Osmia	taurus	male	USGS_DRO8336	Maryland	9	8	72	2011	yes	no	39.0496	-76.8165	a39.049647_-76.816496b	2011_a39.049647_-76.816496b	822
USGS_DRO210375	Osmia	taurus	male	USGS_DRO8336	Maryland	9	8	72	2011	yes	no	39.0496	-76.8165	a39.049647_-76.816496b	2011_a39.049647_-76.816496b	822
USGS_DRO210376	Osmia	taurus	male	USGS_DRO8336	Maryland	9	8	72	2011	yes	no	39.0496	-76.8165	a39.049647_-76.816496b	2011_a39.049647_-76.816496b	822
USGS_DRO210377	Osmia	taurus	male	USGS_DRO8336	Maryland	9	8	72	2011	yes	no	39.0496	-76.8165	a39.049647_-76.816496b	2011_a39.049647_-76.816496b	822
USGS_DRO210378	Osmia	taurus	male	USGS_DRO8336	Maryland	9	8	72	2011	yes	no	39.0496	-76.8165	a39.049647_-76.816496b	2011_a39.049647_-76.816496b	822
USGS_DRO210379	Osmia	taurus	male	USGS_DRO8336	Maryland	9	8	72	2011	yes	no	39.0496	-76.8165	a39.049647_-76.816496b	2011_a39.049647_-76.816496b	822
USGS_DRO210380	Osmia	taurus	male	USGS_DRO8336	Maryland	9	8	72	2011	yes	no	39.0496	-76.8165	a39.049647_-76.816496b	2011_a39.049647_-76.816496b	822
USGS_DRO210381	Osmia	taurus	male	USGS_DRO8336	Maryland	9	8	72	2011	yes	no	39.0496	-76.8165	a39.049647_-76.816496b	2011_a39.049647_-76.816496b	822
USGS_DRO210382	Osmia	taurus	male	USGS_DRO8336	Maryland	9	8	72	2011	yes	no	39.0496	-76.8165	a39.049647_-76.816496b	2011_a39.049647_-76.816496b	822
USGS_DRO210385	Osmia	taurus	male	USGS_DRO8336	Maryland	9	8	72	2011	yes	no	39.0496	-76.8165	a39.049647_-76.816496b	2011_a39.049647_-76.816496b	822
USGS_DRO210386	Osmia	pumila	male	USGS_DRO8336	Maryland	9	8	72	2011	yes	no	39.0496	-76.8165	a39.049647_-76.816496b	2011_a39.049647_-76.816496b	822
USGS_DRO210387	Osmia	taurus	male	USGS_DRO8336	Maryland	9	8	72	2011	yes	no	39.0496	-76.8165	a39.049647_-76.816496b	2011_a39.049647_-76.816496b	822
USGS_DRO210388	Osmia	pumila	male	USGS_DRO8336	Maryland	9	8	72	2011	yes	no	39.0496	-76.8165	a39.049647_-76.816496b	2011_a39.049647_-76.816496b	822
USGS_DRO210390	Osmia	taurus	male	USGS_DRO8336	Maryland	9	8	72	2011	yes	no	39.0496	-76.8165	a39.049647_-76.816496b	2011_a39.049647_-76.816496b	822
USGS_DRO210392	Osmia	taurus	male	USGS_DRO8336	Maryland	9	8	72	2011	yes	no	39.0496	-76.8165	a39.049647_-76.816496b	2011_a39.049647_-76.816496b	822
USGS_DRO210393	Osmia	taurus	male	USGS_DRO8336	Maryland	9	8	72	2011	yes	no	39.0496	-76.8165	a39.049647_-76.816496b	2011_a39.049647_-76.816496b	822
USGS_DRO210394	Osmia	taurus	male	USGS_DRO8336	Maryland	9	8	72	2011	yes	no	39.0496	-76.8165	a39.049647_-76.816496b	2011_a39.049647_-76.816496b	822
USGS_DRO210395	Osmia	taurus	male	USGS_DRO8336	Maryland	9	8	72	2011	yes	no	39.0496	-76.8165	a39.049647_-76.816496b	2011_a39.049647_-76.816496b	822
USGS_DRO210396	Osmia	taurus	male	USGS_DRO8336	Maryland	9	8	72	2011	yes	no	39.0496	-76.8165	a39.049647_-76.816496b	2011_a39.049647_-76.816496b	822
USGS_DRO210398	Osmia	taurus	male	USGS_DRO8336	Maryland	9	8	72	2011	yes	no	39.0496	-76.8165	a39.049647_-76.816496b	2011_a39.049647_-76.816496b	822
USGS_DRO210400	Osmia	virga	male	USGS_DRO8336	Maryland	9	8	72	2011	yes	no	39.0496	-76.8165	a39.049647_-76.816496b	2011_a39.049647_-76.816496b	822
USGS_DRO211235	Osmia	taurus	male	USGS_DRO8335	Maryland	9	8	72	2011	yes	no	39.0359	-76.8159	a39.035936_-76.815944b	2011_a39.035936_-76.815944b	360
USGS_DRO211236	Osmia	taurus	male	USGS_DRO8335	Maryland	9	8	72	2011	yes	no	39.0359	-76.8159	a39.035936_-76.815944b	2011_a39.035936_-76.815944b	360
USGS_DRO211237	Osmia	taurus	male	USGS_DRO8335	Maryland	9	8	72	2011	yes	no	39.0359	-76.8159	a39.035936_-76.815944b	2011_a39.035936_-76.815944b	360
USGS_DRO211239	Osmia	virga	male	USGS_DRO8335	Maryland	9	8	72	2011	yes	no	39.0359	-76.8159	a39.035936_-76.815944b	2011_a39.035936_-76.815944b	360
USGS_DRO211240	Osmia	taurus	male	USGS_DRO8335	Maryland	9	8	72	2011	yes	no	39.0359	-76.8159	a39.035936_-76.815944b	2011_a39.035936_-76.815944b	360
USGS_DRO211244	Osmia	taurus	male	USGS_DRO8335	Maryland	9	8	72	2011	yes	no	39.0359	-76.8159	a39.035936_-76.815944b	2011_a39.035936_-76.815944b	360
USGS_DRO211245	Osmia	taurus	male	USGS_DRO8335	Maryland	9	8	72	2011	yes	no	39.0359	-76.8159	a39.035936_-76.815944b	2011_a39.035936_-76.815944b	360
USGS_DRO211246	Osmia	taurus	male	USGS_DRO8335	Maryland	9	8	72	2011	yes	no	39.0359	-76.8159	a39.035936_-76.815944b	2011_a39.035936_-76.815944b	360
USGS_DRO211249	Osmia	taurus	male	USGS_DRO8335	Maryland	9	8	72	2011	yes	no	39.0359	-76.8159	a39.035936_-76.815944b	2011_a39.035936_-76.815944b	360
USGS_DRO211250	Osmia	taurus	male	USGS_DRO8335	Maryland	9	8	72	2011	yes	no	39.0359	-76.8159	a39.035936_-76.815944b	2011_a39.035936_-76.815944b	360
USGS_DRO211251	Osmia	taurus	male	USGS_DRO8335	Maryland	9	8	72	2011	yes	no	39.0359	-76.8159	a39.035936_-76.815944b	2011_a39.035936_-76.815944b	360
USGS_DRO211252	Osmia	taurus	male	USGS_DRO8335	Maryland	9	8	72	2011	yes	no	39.0359	-76.8159	a39.035936_-76.815944b	2011_a39.035936_-76.815944b	360
USGS_DRO211253	Osmia	taurus	male	USGS_DRO8335	Maryland	9	8	72	2011	yes	no	39.0359	-76.8159	a39.035936_-76.815944b	2011_a39.035936_-76.815944b	360
USGS_DRO211254	Osmia	taurus	male	USGS_DRO8335	Maryland	9	8	72	2011	yes	no	39.0359	-76.8159	a39.035936_-76.815944b	2011_a39.035936_-76.815944b	360
USGS_DRO211255	Osmia	taurus	male	USGS_DRO8335	Maryland	9	8	72	2011	yes	no	39.0359	-76.8159	a39.035936_-76.815944b	2011_a39.035936_-76.815944b	360
USGS_DRO211256	Osmia	taurus	male	USGS_DRO8335	Maryland	9	8	72	2011	yes	no	39.0359	-76.8159	a39.035936_-76.815944b	2011_a39.035936_-76.815944b	360
USGS_DRO211257	Osmia	taurus	male	USGS_DRO8335	Maryland	9	8	72	2011	yes	no	39.0359	-76.8159	a39.035936_-76.815944b	2011_a39.035936_-76.815944b	360
USGS_DRO211314	Osmia	cornifrons	male	USGS_DRO8338	Maryland	9	8	72	2011	yes	no	39.0557	-76.8029	a39.055687_-76.802869b	2011_a39.055687_-76.802869b	513
USGS_DRO211315	Osmia	taurus	male	USGS_DRO8338	Maryland	9	8	72	2011	yes	no	39.0557	-76.8029	a39.055687_-76.802869b	2011_a39.055687_-76.802869b	513
USGS_DRO211322	Osmia	taurus	male	USGS_DRO8338	Maryland	9	8	72	2011	yes	no	39.0557	-76.8029	a39.055687_-76.802869b	2011_a39.055687_-76.802869b	513
USGS_DRO211326	Osmia	taurus	male	USGS_DRO8338	Maryland	9	8	72	2011	yes	no	39.0557	-76.8029	a39.055687_-76.802869b	2011_a39.055687_-76.802869b	513
USGS_DRO211327	Osmia	taurus	male	USGS_DRO8338	Maryland	9	8	72	2011	yes	no	39.0557	-76.8029	a39.055687_-76.802869b	2011_a39.055687_-76.802869b	513
USGS_DRO211330	Osmia	taurus	male	USGS_DRO8338	Maryland	9	8	72	2011	yes	no	39.0557	-76.8029	a39.055687_-76.802869b	2011_a39.055687_-76.802869b	513
USGS_DRO211331	Osmia	taurus	male	USGS_DRO8338	Maryland	9	8	72	2011	yes	no	39.0557	-76.8029	a39.055687_-76.802869b	2011_a39.055687_-76.802869b	513
USGS_DRO211333	Osmia	taurus	male	USGS_DRO8338	Maryland	9	8	72	2011	yes	no	39.0557	-76.8029	a39.055687_-76.802869b	2011_a39.055687_-76.802869b	513
USGS_DRO211334	Osmia	taurus	male	USGS_DRO8338	Maryland	9	8	72	2011	yes	no	39.0557	-76.8029	a39.055687_-76.802869b	2011_a39.055687_-76.802869b	513
USGS_DRO212036	Osmia	taurus	male	USGS_DRO8337	Maryland	9	8	72	2011	yes	no	39.0496	-76.8165	a39.049647_-76.816496b	2011_a39.049647_-76.816496b	822
USGS_DRO212037	Osmia	taurus	male	USGS_DRO8337	Maryland	9	8	72	2011	yes	no	39.0496	-76.8165	a39.049647_-76.816496b	2011_a39.049647_-76.816496b	822
USGS_DRO212038	Osmia	taurus	male	USGS_DRO8337	Maryland	9	8	72	2011	yes	no	39.0496	-76.8165	a39.049647_-76.816496b	2011_a39.049647_-76.816496b	822
USGS_DRO212039	Osmia	taurus	male	USGS_DRO8337	Maryland	9	8	72	2011	yes	no	39.0496	-76.8165	a39.049647_-76.816496b	2011_a39.049647_-76.816496b	822
USGS_DRO212040	Osmia	taurus	male	USGS_DRO8337	Maryland	9	8	72	2011	yes	no	39.0496	-76.8165	a39.049647_-76.816496b	2011_a39.049647_-76.816496b	822
USGS_DRO212041	Osmia	taurus	male	USGS_DRO8337	Maryland	9	8	72	2011	yes	no	39.0496	-76.8165	a39.049647_-76.816496b	2011_a39.049647_-76.816496b	822
USGS_DRO212044	Osmia	taurus	male	USGS_DRO8337	Maryland	9	8	72	2011	yes	no	39.0496	-76.8165	a39.049647_-76.816496b	2011_a39.049647_-76.816496b	822
USGS_DRO212045	Osmia	pumila	male	USGS_DRO8337	Maryland	9	8	72	2011	yes	no	39.0496	-76.8165	a39.049647_-76.816496b	2011_a39.049647_-76.816496b	822
USGS_DRO212046	Osmia	atriventris	male	USGS_DRO8337	Maryland	9	8	72	2011	yes	no	39.0496	-76.8165	a39.049647_-76.816496b	2011_a39.049647_-76.816496b	822
USGS_DRO212047	Osmia	pumila	male	USGS_DRO8337	Maryland	9	8	72	2011	yes	no	39.0496	-76.8165	a39.049647_-76.816496b	2011_a39.049647_-76.816496b	822
USGS_DRO212048	Osmia	pumila	male	USGS_DRO8337	Maryland	9	8	72	2011	yes	no	39.0496	-76.8165	a39.049647_-76.816496b	2011_a39.049647_-76.816496b	822
USGS_DRO213455	Osmia	taurus	male	USGS_DRO8339	Maryland	9	8	72	2011	yes	no	39.0557	-76.8029	a39.055687_-76.802869b	2011_a39.055687_-76.802869b	513
USGS_DRO213456	Osmia	taurus	male	USGS_DRO8339	Maryland	9	8	72	2011	yes	no	39.0557	-76.8029	a39.055687_-76.802869b	2011_a39.055687_-76.802869b	513
USGS_DRO213457	Osmia	taurus	male	USGS_DRO8339	Maryland	9	8	72	2011	yes	no	39.0557	-76.8029	a39.055687_-76.802869b	2011_a39.055687_-76.802869b	513
USGS_DRO213458	Osmia	taurus	male	USGS_DRO8339	Maryland	9	8	72	2011	yes	no	39.0557	-76.8029	a39.055687_-76.802869b	2011_a39.055687_-76.802869b	513
USGS_DRO213459	Osmia	taurus	male	USGS_DRO8339	Maryland	9	8	72	2011	yes	no	39.0557	-76.8029	a39.055687_-76.802869b	2011_a39.055687_-76.802869b	513
USGS_DRO213460	Osmia	taurus	male	USGS_DRO8339	Maryland	9	8	72	2011	yes	no	39.0557	-76.8029	a39.055687_-76.802869b	2011_a39.055687_-76.802869b	513
USGS_DRO403649	Osmia	cornifrons	male	USGS_DRO13878	District of Columbia	9	7	63	2014	yes	no	38.9595	-77.0504	a38.9595_-77.0504b	2014_a38.9595_-77.0504b	432
USGS_DRO403657	Osmia	cornifrons	male	USGS_DRO13878	District of Columbia	9	7	63	2014	yes	no	38.9595	-77.0504	a38.9595_-77.0504b	2014_a38.9595_-77.0504b	432
USGS_DRO423063	Osmia	taurus	male	USGS_DRO14498	Maryland	9	8	72	2015	yes	no	39.6783	-76.9067	a39.6783_-76.9067b	2015_a39.6783_-76.9067b	216
USGS_DRO423894	Osmia	taurus	male	USGS_DRO14516	Maryland	9	8	72	2015	yes	no	39.3115	-76.1768	a39.3115_-76.1768b	2015_a39.3115_-76.1768b	569
USGS_DRO425410	Osmia	atriventris	male	USGS_DRO14632	District of Columbia	9	8	72	2015	yes	no	38.9841	-77.0447	a38.9841_-77.044667b	2015_a38.9841_-77.044667b	441
USGS_DRO436012	Osmia	taurus	male	USGS_DRO15091	Maryland	9	9	81	2015	yes	no	38.3381	-76.5974	a38.3381_-76.5974b	2015_a38.3381_-76.5974b	288
USGS_DRO440845	Osmia	cornifrons	female	USGS_DRO15248	District of Columbia	9	8	72	2015	yes	no	38.913	-77.0981	a38.913043_-77.0981b	2015_a38.913043_-77.0981b	207
USGS_DRO449195	Osmia	taurus	male	USGS_DRO15605	Maryland	9	9	81	2015	yes	no	38.268	-76.6137	a38.268025_-76.6137b	2015_a38.268025_-76.6137b	207
USGS_DRO449196	Osmia	taurus	male	USGS_DRO15605	Maryland	9	9	81	2015	yes	no	38.268	-76.6137	a38.268025_-76.6137b	2015_a38.268025_-76.6137b	207
USGS_DRO449197	Osmia	taurus	male	USGS_DRO15605	Maryland	9	9	81	2015	yes	no	38.268	-76.6137	a38.268025_-76.6137b	2015_a38.268025_-76.6137b	207
USGS_DRO449198	Osmia	taurus	male	USGS_DRO15605	Maryland	9	9	81	2015	yes	no	38.268	-76.6137	a38.268025_-76.6137b	2015_a38.268025_-76.6137b	207
USGS_DRO449199	Osmia	taurus	male	USGS_DRO15605	Maryland	9	9	81	2015	yes	no	38.268	-76.6137	a38.268025_-76.6137b	2015_a38.268025_-76.6137b	207
USGS_DRO449415	Osmia	pumila	male	USGS_DRO15533	Maryland	9	8	72	2015	yes	no	39.2347	-76.0079	a39.2347_-76.0079b	2015_a39.2347_-76.0079b	288
USGS_DRO449416	Osmia	atriventris	male	USGS_DRO15533	Maryland	9	8	72	2015	yes	no	39.2347	-76.0079	a39.2347_-76.0079b	2015_a39.2347_-76.0079b	288
USGS_DRO449417	Osmia	atriventris	male	USGS_DRO15533	Maryland	9	8	72	2015	yes	no	39.2347	-76.0079	a39.2347_-76.0079b	2015_a39.2347_-76.0079b	288
USGS_DRO055818	Osmia	pumila	male	USGS_DRO2724	Delaware	1	1	1	2006	yes	no	38.5752	-75.6621	a38.5752_-75.6621b	2006_a38.5752_-75.6621b	2
USGS_DRO055819	Osmia	atriventris	male	USGS_DRO2724	Delaware	1	1	1	2006	yes	no	38.5752	-75.6621	a38.5752_-75.6621b	2006_a38.5752_-75.6621b	2
USGS_DRO420782	Osmia	taurus	male	USGS_DRO14427	Maryland	9	8	72	2015	yes	no	38.5502	-77.2321	a38.5502_-77.2321b	2015_a38.5502_-77.2321b	216
USGS_DRO420783	Osmia	taurus	male	USGS_DRO14427	Maryland	9	8	72	2015	yes	no	38.5502	-77.2321	a38.5502_-77.2321b	2015_a38.5502_-77.2321b	216
USGS_DRO420784	Osmia	taurus	male	USGS_DRO14427	Maryland	9	8	72	2015	yes	no	38.5502	-77.2321	a38.5502_-77.2321b	2015_a38.5502_-77.2321b	216
USGS_DRO420785	Osmia	taurus	male	USGS_DRO14427	Maryland	9	8	72	2015	yes	no	38.5502	-77.2321	a38.5502_-77.2321b	2015_a38.5502_-77.2321b	216
USGS_DRO420786	Osmia	taurus	male	USGS_DRO14427	Maryland	9	8	72	2015	yes	no	38.5502	-77.2321	a38.5502_-77.2321b	2015_a38.5502_-77.2321b	216
USGS_DRO420787	Osmia	pumila	male	USGS_DRO14427	Maryland	9	8	72	2015	yes	no	38.5502	-77.2321	a38.5502_-77.2321b	2015_a38.5502_-77.2321b	216
USGS_DRO420788	Osmia	pumila	male	USGS_DRO14427	Maryland	9	8	72	2015	yes	no	38.5502	-77.2321	a38.5502_-77.2321b	2015_a38.5502_-77.2321b	216
USGS_DRO420789	Osmia	pumila	male	USGS_DRO14427	Maryland	9	8	72	2015	yes	no	38.5502	-77.2321	a38.5502_-77.2321b	2015_a38.5502_-77.2321b	216
USGS_DRO420819	Osmia	taurus	female	USGS_DRO14419	Maryland	9	8	72	2015	yes	no	38.5488	-77.2164	a38.5488_-77.2164b	2015_a38.5488_-77.2164b	360
USGS_DRO420820	Osmia	taurus	male	USGS_DRO14419	Maryland	9	8	72	2015	yes	no	38.5488	-77.2164	a38.5488_-77.2164b	2015_a38.5488_-77.2164b	360
USGS_DRO420821	Osmia	taurus	male	USGS_DRO14419	Maryland	9	8	72	2015	yes	no	38.5488	-77.2164	a38.5488_-77.2164b	2015_a38.5488_-77.2164b	360
USGS_DRO420822	Osmia	taurus	male	USGS_DRO14419	Maryland	9	8	72	2015	yes	no	38.5488	-77.2164	a38.5488_-77.2164b	2015_a38.5488_-77.2164b	360
USGS_DRO420823	Osmia	taurus	male	USGS_DRO14419	Maryland	9	8	72	2015	yes	no	38.5488	-77.2164	a38.5488_-77.2164b	2015_a38.5488_-77.2164b	360
USGS_DRO420824	Osmia	taurus	male	USGS_DRO14419	Maryland	9	8	72	2015	yes	no	38.5488	-77.2164	a38.5488_-77.2164b	2015_a38.5488_-77.2164b	360
USGS_DRO420825	Osmia	taurus	male	USGS_DRO14419	Maryland	9	8	72	2015	yes	no	38.5488	-77.2164	a38.5488_-77.2164b	2015_a38.5488_-77.2164b	360
USGS_DRO420826	Osmia	taurus	male	USGS_DRO14419	Maryland	9	8	72	2015	yes	no	38.5488	-77.2164	a38.5488_-77.2164b	2015_a38.5488_-77.2164b	360
USGS_DRO420827	Osmia	taurus	male	USGS_DRO14419	Maryland	9	8	72	2015	yes	no	38.5488	-77.2164	a38.5488_-77.2164b	2015_a38.5488_-77.2164b	360
USGS_DRO420828	Osmia	taurus	male	USGS_DRO14419	Maryland	9	8	72	2015	yes	no	38.5488	-77.2164	a38.5488_-77.2164b	2015_a38.5488_-77.2164b	360
USGS_DRO420829	Osmia	taurus	male	USGS_DRO14419	Maryland	9	8	72	2015	yes	no	38.5488	-77.2164	a38.5488_-77.2164b	2015_a38.5488_-77.2164b	360
USGS_DRO420830	Osmia	taurus	male	USGS_DRO14419	Maryland	9	8	72	2015	yes	no	38.5488	-77.2164	a38.5488_-77.2164b	2015_a38.5488_-77.2164b	360
USGS_DRO420831	Osmia	taurus	male	USGS_DRO14419	Maryland	9	8	72	2015	yes	no	38.5488	-77.2164	a38.5488_-77.2164b	2015_a38.5488_-77.2164b	360
USGS_DRO420832	Osmia	taurus	male	USGS_DRO14419	Maryland	9	8	72	2015	yes	no	38.5488	-77.2164	a38.5488_-77.2164b	2015_a38.5488_-77.2164b	360
USGS_DRO420833	Osmia	taurus	male	USGS_DRO14419	Maryland	9	8	72	2015	yes	no	38.5488	-77.2164	a38.5488_-77.2164b	2015_a38.5488_-77.2164b	360
USGS_DRO420834	Osmia	atriventris	male	USGS_DRO14419	Maryland	9	8	72	2015	yes	no	38.5488	-77.2164	a38.5488_-77.2164b	2015_a38.5488_-77.2164b	360
USGS_DRO420837	Osmia	pumila	male	USGS_DRO14419	Maryland	9	8	72	2015	yes	no	38.5488	-77.2164	a38.5488_-77.2164b	2015_a38.5488_-77.2164b	360
USGS_DRO420838	Osmia	pumila	male	USGS_DRO14419	Maryland	9	8	72	2015	yes	no	38.5488	-77.2164	a38.5488_-77.2164b	2015_a38.5488_-77.2164b	360
USGS_DRO420839	Osmia	taurus	male	USGS_DRO14419	Maryland	9	8	72	2015	yes	no	38.5488	-77.2164	a38.5488_-77.2164b	2015_a38.5488_-77.2164b	360
USGS_DRO420840	Osmia	taurus	male	USGS_DRO14419	Maryland	9	8	72	2015	yes	no	38.5488	-77.2164	a38.5488_-77.2164b	2015_a38.5488_-77.2164b	360
USGS_DRO420841	Osmia	taurus	male	USGS_DRO14419	Maryland	9	8	72	2015	yes	no	38.5488	-77.2164	a38.5488_-77.2164b	2015_a38.5488_-77.2164b	360
USGS_DRO420842	Osmia	taurus	male	USGS_DRO14419	Maryland	9	8	72	2015	yes	no	38.5488	-77.2164	a38.5488_-77.2164b	2015_a38.5488_-77.2164b	360
USGS_DRO420843	Osmia	taurus	male	USGS_DRO14419	Maryland	9	8	72	2015	yes	no	38.5488	-77.2164	a38.5488_-77.2164b	2015_a38.5488_-77.2164b	360
USGS_DRO420844	Osmia	cornifrons	male	USGS_DRO14419	Maryland	9	8	72	2015	yes	no	38.5488	-77.2164	a38.5488_-77.2164b	2015_a38.5488_-77.2164b	360
USGS_DRO420845	Osmia	taurus	male	USGS_DRO14419	Maryland	9	8	72	2015	yes	no	38.5488	-77.2164	a38.5488_-77.2164b	2015_a38.5488_-77.2164b	360
USGS_DRO420847	Osmia	taurus	male	USGS_DRO14419	Maryland	9	8	72	2015	yes	no	38.5488	-77.2164	a38.5488_-77.2164b	2015_a38.5488_-77.2164b	360
USGS_DRO420852	Osmia	taurus	male	USGS_DRO14419	Maryland	9	8	72	2015	yes	no	38.5488	-77.2164	a38.5488_-77.2164b	2015_a38.5488_-77.2164b	360
USGS_DRO035587	Osmia	lignaria	female	USGS_DRO1917	Maryland	15	1	15	2005	yes	no	39.2054	-76.8665	a39.2054_-76.8665b	2005_a39.2054_-76.8665b	15
USGS_DRO149257	Osmia	atriventris	male	USGS_DRO6968	West Virginia	12	11	132	2010	yes	no	39.0942	-78.5615	a39.094196_-78.5615b	2010_a39.094196_-78.5615b	306
USGS_DRO149261	Osmia	collinsiae	male	USGS_DRO6968	West Virginia	12	11	132	2010	yes	no	39.0942	-78.5615	a39.094196_-78.5615b	2010_a39.094196_-78.5615b	306
USGS_DRO149264	Osmia	atriventris	male	USGS_DRO6968	West Virginia	12	11	132	2010	yes	no	39.0942	-78.5615	a39.094196_-78.5615b	2010_a39.094196_-78.5615b	306
USGS_DRO149268	Osmia	pumila	male	USGS_DRO6968	West Virginia	12	11	132	2010	yes	no	39.0942	-78.5615	a39.094196_-78.5615b	2010_a39.094196_-78.5615b	306
USGS_DRO149271	Osmia	pumila	male	USGS_DRO6968	West Virginia	12	11	132	2010	yes	no	39.0942	-78.5615	a39.094196_-78.5615b	2010_a39.094196_-78.5615b	306
USGS_DRO149278	Osmia	conjuncta	male	USGS_DRO6968	West Virginia	12	11	132	2010	yes	no	39.0942	-78.5615	a39.094196_-78.5615b	2010_a39.094196_-78.5615b	306
USGS_DRO149279	Osmia	taurus	male	USGS_DRO6968	West Virginia	12	11	132	2010	yes	no	39.0942	-78.5615	a39.094196_-78.5615b	2010_a39.094196_-78.5615b	306
USGS_DRO149280	Osmia	taurus	male	USGS_DRO6968	West Virginia	12	11	132	2010	yes	no	39.0942	-78.5615	a39.094196_-78.5615b	2010_a39.094196_-78.5615b	306
USGS_DRO149282	Osmia	taurus	male	USGS_DRO6968	West Virginia	12	11	132	2010	yes	no	39.0942	-78.5615	a39.094196_-78.5615b	2010_a39.094196_-78.5615b	306
USGS_DRO149284	Osmia	pumila	male	USGS_DRO6968	West Virginia	12	11	132	2010	yes	no	39.0942	-78.5615	a39.094196_-78.5615b	2010_a39.094196_-78.5615b	306
USGS_DRO149285	Osmia	georgica?	male	USGS_DRO6968	West Virginia	12	11	132	2010	yes	no	39.0942	-78.5615	a39.094196_-78.5615b	2010_a39.094196_-78.5615b	306
USGS_DRO149286	Osmia	caerulescens	male	USGS_DRO6968	West Virginia	12	11	132	2010	yes	no	39.0942	-78.5615	a39.094196_-78.5615b	2010_a39.094196_-78.5615b	306
USGS_DRO149289	Osmia	georgica	male	USGS_DRO6968	West Virginia	12	11	132	2010	yes	no	39.0942	-78.5615	a39.094196_-78.5615b	2010_a39.094196_-78.5615b	306
USGS_DRO149292	Osmia	taurus	male	USGS_DRO6968	West Virginia	12	11	132	2010	yes	no	39.0942	-78.5615	a39.094196_-78.5615b	2010_a39.094196_-78.5615b	306
USGS_DRO149293	Osmia	taurus	male	USGS_DRO6968	West Virginia	12	11	132	2010	yes	no	39.0942	-78.5615	a39.094196_-78.5615b	2010_a39.094196_-78.5615b	306
USGS_DRO149294	Osmia	taurus	male	USGS_DRO6968	West Virginia	12	11	132	2010	yes	no	39.0942	-78.5615	a39.094196_-78.5615b	2010_a39.094196_-78.5615b	306
USGS_DRO149295	Osmia	taurus	male	USGS_DRO6968	West Virginia	12	11	132	2010	yes	no	39.0942	-78.5615	a39.094196_-78.5615b	2010_a39.094196_-78.5615b	306
USGS_DRO149300	Osmia	species	male	USGS_DRO6968	West Virginia	12	11	132	2010	yes	no	39.0942	-78.5615	a39.094196_-78.5615b	2010_a39.094196_-78.5615b	306
USGS_DRO291876	Osmia	atriventris	female	USGS_DRO10061	West Virginia	15	4	60	2012	yes	no	39.3088	-80.9799	a39.3088_-80.97992b	2012_a39.3088_-80.97992b	60
USGS_DRO291891	Osmia	georgica	male	USGS_DRO10061	West Virginia	15	4	60	2012	yes	no	39.3088	-80.9799	a39.3088_-80.97992b	2012_a39.3088_-80.97992b	60
USGS_DRO291892	Osmia	atriventris	male	USGS_DRO10061	West Virginia	15	4	60	2012	yes	no	39.3088	-80.9799	a39.3088_-80.97992b	2012_a39.3088_-80.97992b	60
USGS_DRO291893	Osmia	atriventris	male	USGS_DRO10061	West Virginia	15	4	60	2012	yes	no	39.3088	-80.9799	a39.3088_-80.97992b	2012_a39.3088_-80.97992b	60
USGS_DRO291894	Osmia	collinsiae	male	USGS_DRO10061	West Virginia	15	4	60	2012	yes	no	39.3088	-80.9799	a39.3088_-80.97992b	2012_a39.3088_-80.97992b	60
USGS_DRO292561	Osmia	taurus	male	USGS_DRO10067	West Virginia	6	20	120	2012	yes	no	38.8528	-79.5293	a38.852815_-79.529315b	2012_a38.852815_-79.529315b	234
USGS_DRO292562	Osmia	georgica	male	USGS_DRO10067	West Virginia	6	20	120	2012	yes	no	38.8528	-79.5293	a38.852815_-79.529315b	2012_a38.852815_-79.529315b	234
USGS_DRO292563	Osmia	taurus	male	USGS_DRO10067	West Virginia	6	20	120	2012	yes	no	38.8528	-79.5293	a38.852815_-79.529315b	2012_a38.852815_-79.529315b	234
USGS_DRO292564	Osmia	georgica	male	USGS_DRO10067	West Virginia	6	20	120	2012	yes	no	38.8528	-79.5293	a38.852815_-79.529315b	2012_a38.852815_-79.529315b	234
USGS_DRO292565	Osmia	atriventris	male	USGS_DRO10067	West Virginia	6	20	120	2012	yes	no	38.8528	-79.5293	a38.852815_-79.529315b	2012_a38.852815_-79.529315b	234
USGS_DRO292566	Osmia	pumila	male	USGS_DRO10067	West Virginia	6	20	120	2012	yes	no	38.8528	-79.5293	a38.852815_-79.529315b	2012_a38.852815_-79.529315b	234
USGS_DRO292568	Osmia	pumila	male	USGS_DRO10067	West Virginia	6	20	120	2012	yes	no	38.8528	-79.5293	a38.852815_-79.529315b	2012_a38.852815_-79.529315b	234
USGS_DRO292573	Osmia	taurus	male	USGS_DRO10067	West Virginia	6	20	120	2012	yes	no	38.8528	-79.5293	a38.852815_-79.529315b	2012_a38.852815_-79.529315b	234
USGS_DRO292574	Osmia	pumila	male	USGS_DRO10067	West Virginia	6	20	120	2012	yes	no	38.8528	-79.5293	a38.852815_-79.529315b	2012_a38.852815_-79.529315b	234
USGS_DRO292585	Osmia	pumila	male	USGS_DRO10067	West Virginia	6	20	120	2012	yes	no	38.8528	-79.5293	a38.852815_-79.529315b	2012_a38.852815_-79.529315b	234
USGS_DRO292613	Osmia	pumila	male	USGS_DRO10067	West Virginia	6	20	120	2012	yes	no	38.8528	-79.5293	a38.852815_-79.529315b	2012_a38.852815_-79.529315b	234
USGS_DRO292617	Osmia	atriventris	male	USGS_DRO10067	West Virginia	6	20	120	2012	yes	no	38.8528	-79.5293	a38.852815_-79.529315b	2012_a38.852815_-79.529315b	234
USGS_DRO292705	Osmia	pumila	male	USGS_DRO10067	West Virginia	6	20	120	2012	yes	no	38.8528	-79.5293	a38.852815_-79.529315b	2012_a38.852815_-79.529315b	234
USGS_DRO292730	Osmia	georgica	male	USGS_DRO10067	West Virginia	6	20	120	2012	yes	no	38.8528	-79.5293	a38.852815_-79.529315b	2012_a38.852815_-79.529315b	234
USGS_DRO292743	Osmia	georgica	male	USGS_DRO10067	West Virginia	6	20	120	2012	yes	no	38.8528	-79.5293	a38.852815_-79.529315b	2012_a38.852815_-79.529315b	234
USGS_DRO292748	Osmia	atriventris	male	USGS_DRO10067	West Virginia	6	20	120	2012	yes	no	38.8528	-79.5293	a38.852815_-79.529315b	2012_a38.852815_-79.529315b	234
USGS_DRO292776	Osmia	taurus	male	USGS_DRO10067	West Virginia	6	20	120	2012	yes	no	38.8528	-79.5293	a38.852815_-79.529315b	2012_a38.852815_-79.529315b	234
USGS_DRO292781	Osmia	atriventris	male	USGS_DRO10067	West Virginia	6	20	120	2012	yes	no	38.8528	-79.5293	a38.852815_-79.529315b	2012_a38.852815_-79.529315b	234
USGS_DRO292782	Osmia	pumila	male	USGS_DRO10067	West Virginia	6	20	120	2012	yes	no	38.8528	-79.5293	a38.852815_-79.529315b	2012_a38.852815_-79.529315b	234
USGS_DRO292798	Osmia	pumila	male	USGS_DRO10067	West Virginia	6	20	120	2012	yes	no	38.8528	-79.5293	a38.852815_-79.529315b	2012_a38.852815_-79.529315b	234
USGS_DRO292822	Osmia	pumila	male	USGS_DRO10067	West Virginia	6	20	120	2012	yes	no	38.8528	-79.5293	a38.852815_-79.529315b	2012_a38.852815_-79.529315b	234
USGS_DRO292832	Osmia	pumila	male	USGS_DRO10067	West Virginia	6	20	120	2012	yes	no	38.8528	-79.5293	a38.852815_-79.529315b	2012_a38.852815_-79.529315b	234
USGS_DRO292835	Osmia	pumila	male	USGS_DRO10067	West Virginia	6	20	120	2012	yes	no	38.8528	-79.5293	a38.852815_-79.529315b	2012_a38.852815_-79.529315b	234
USGS_DRO292849	Osmia	atriventris	male	USGS_DRO10067	West Virginia	6	20	120	2012	yes	no	38.8528	-79.5293	a38.852815_-79.529315b	2012_a38.852815_-79.529315b	234
USGS_DRO292855	Osmia	pumila	male	USGS_DRO10067	West Virginia	6	20	120	2012	yes	no	38.8528	-79.5293	a38.852815_-79.529315b	2012_a38.852815_-79.529315b	234
USGS_DRO292859	Osmia	georgica	male	USGS_DRO10067	West Virginia	6	20	120	2012	yes	no	38.8528	-79.5293	a38.852815_-79.529315b	2012_a38.852815_-79.529315b	234
USGS_DRO292862	Osmia	atriventris	male	USGS_DRO10067	West Virginia	6	20	120	2012	yes	no	38.8528	-79.5293	a38.852815_-79.529315b	2012_a38.852815_-79.529315b	234
USGS_DRO292867	Osmia	pumila	male	USGS_DRO10067	West Virginia	6	20	120	2012	yes	no	38.8528	-79.5293	a38.852815_-79.529315b	2012_a38.852815_-79.529315b	234
USGS_DRO292873	Osmia	atriventris	male	USGS_DRO10067	West Virginia	6	20	120	2012	yes	no	38.8528	-79.5293	a38.852815_-79.529315b	2012_a38.852815_-79.529315b	234
USGS_DRO292874	Osmia	pumila	male	USGS_DRO10067	West Virginia	6	20	120	2012	yes	no	38.8528	-79.5293	a38.852815_-79.529315b	2012_a38.852815_-79.529315b	234
USGS_DRO292888	Osmia	taurus	male	USGS_DRO10067	West Virginia	6	20	120	2012	yes	no	38.8528	-79.5293	a38.852815_-79.529315b	2012_a38.852815_-79.529315b	234
USGS_DRO292895	Osmia	pumila	male	USGS_DRO10067	West Virginia	6	20	120	2012	yes	no	38.8528	-79.5293	a38.852815_-79.529315b	2012_a38.852815_-79.529315b	234
USGS_DRO292900	Osmia	atriventris	male	USGS_DRO10067	West Virginia	6	20	120	2012	yes	no	38.8528	-79.5293	a38.852815_-79.529315b	2012_a38.852815_-79.529315b	234
USGS_DRO292903	Osmia	species	male	USGS_DRO10067	West Virginia	6	20	120	2012	yes	no	38.8528	-79.5293	a38.852815_-79.529315b	2012_a38.852815_-79.529315b	234
USGS_DRO292907	Osmia	atriventris	male	USGS_DRO10067	West Virginia	6	20	120	2012	yes	no	38.8528	-79.5293	a38.852815_-79.529315b	2012_a38.852815_-79.529315b	234
USGS_DRO292910	Osmia	georgica	male	USGS_DRO10067	West Virginia	6	20	120	2012	yes	no	38.8528	-79.5293	a38.852815_-79.529315b	2012_a38.852815_-79.529315b	234
USGS_DRO292939	Osmia	pumila	male	USGS_DRO10067	West Virginia	6	20	120	2012	yes	no	38.8528	-79.5293	a38.852815_-79.529315b	2012_a38.852815_-79.529315b	234
USGS_DRO292942	Osmia	taurus	male	USGS_DRO10067	West Virginia	6	20	120	2012	yes	no	38.8528	-79.5293	a38.852815_-79.529315b	2012_a38.852815_-79.529315b	234
USGS_DRO292946	Osmia	georgica	male	USGS_DRO10067	West Virginia	6	20	120	2012	yes	no	38.8528	-79.5293	a38.852815_-79.529315b	2012_a38.852815_-79.529315b	234
USGS_DRO293028	Osmia	cornifrons	male	USGS_DRO10067	West Virginia	6	20	120	2012	yes	no	38.8528	-79.5293	a38.852815_-79.529315b	2012_a38.852815_-79.529315b	234
USGS_DRO293029	Osmia	taurus	male	USGS_DRO10067	West Virginia	6	20	120	2012	yes	no	38.8528	-79.5293	a38.852815_-79.529315b	2012_a38.852815_-79.529315b	234
USGS_DRO293031	Osmia	taurus	male	USGS_DRO10067	West Virginia	6	20	120	2012	yes	no	38.8528	-79.5293	a38.852815_-79.529315b	2012_a38.852815_-79.529315b	234
USGS_DRO293032	Osmia	taurus	male	USGS_DRO10067	West Virginia	6	20	120	2012	yes	no	38.8528	-79.5293	a38.852815_-79.529315b	2012_a38.852815_-79.529315b	234
USGS_DRO293052	Osmia	atriventris	female	USGS_DRO10065	West Virginia	6	18	108	2012	yes	no	39.0942	-78.5615	a39.094196_-78.5615b	2012_a39.094196_-78.5615b	108
USGS_DRO293053	Osmia	atriventris	female	USGS_DRO10065	West Virginia	6	18	108	2012	yes	no	39.0942	-78.5615	a39.094196_-78.5615b	2012_a39.094196_-78.5615b	108
USGS_DRO293054	Osmia	pumila	female	USGS_DRO10065	West Virginia	6	18	108	2012	yes	no	39.0942	-78.5615	a39.094196_-78.5615b	2012_a39.094196_-78.5615b	108
USGS_DRO293056	Osmia	taurus	male	USGS_DRO10065	West Virginia	6	18	108	2012	yes	no	39.0942	-78.5615	a39.094196_-78.5615b	2012_a39.094196_-78.5615b	108
USGS_DRO293057	Osmia	taurus	male	USGS_DRO10065	West Virginia	6	18	108	2012	yes	no	39.0942	-78.5615	a39.094196_-78.5615b	2012_a39.094196_-78.5615b	108
USGS_DRO293060	Osmia	pumila	male	USGS_DRO10065	West Virginia	6	18	108	2012	yes	no	39.0942	-78.5615	a39.094196_-78.5615b	2012_a39.094196_-78.5615b	108
USGS_DRO293061	Osmia	georgica	male	USGS_DRO10065	West Virginia	6	18	108	2012	yes	no	39.0942	-78.5615	a39.094196_-78.5615b	2012_a39.094196_-78.5615b	108
USGS_DRO293062	Osmia	lignaria	male	USGS_DRO10065	West Virginia	6	18	108	2012	yes	no	39.0942	-78.5615	a39.094196_-78.5615b	2012_a39.094196_-78.5615b	108
USGS_DRO293063	Osmia	pumila	female	USGS_DRO10065	West Virginia	6	18	108	2012	yes	no	39.0942	-78.5615	a39.094196_-78.5615b	2012_a39.094196_-78.5615b	108
USGS_DRO293064	Osmia	georgica	male	USGS_DRO10065	West Virginia	6	18	108	2012	yes	no	39.0942	-78.5615	a39.094196_-78.5615b	2012_a39.094196_-78.5615b	108
USGS_DRO293065	Osmia	atriventris	male	USGS_DRO10065	West Virginia	6	18	108	2012	yes	no	39.0942	-78.5615	a39.094196_-78.5615b	2012_a39.094196_-78.5615b	108
USGS_DRO293069	Osmia	pumila	male	USGS_DRO10065	West Virginia	6	18	108	2012	yes	no	39.0942	-78.5615	a39.094196_-78.5615b	2012_a39.094196_-78.5615b	108
USGS_DRO293070	Osmia	pumila	male	USGS_DRO10065	West Virginia	6	18	108	2012	yes	no	39.0942	-78.5615	a39.094196_-78.5615b	2012_a39.094196_-78.5615b	108
USGS_DRO293073	Osmia	pumila	female	USGS_DRO10065	West Virginia	6	18	108	2012	yes	no	39.0942	-78.5615	a39.094196_-78.5615b	2012_a39.094196_-78.5615b	108
USGS_DRO293074	Osmia	atriventris	female	USGS_DRO10065	West Virginia	6	18	108	2012	yes	no	39.0942	-78.5615	a39.094196_-78.5615b	2012_a39.094196_-78.5615b	108
USGS_DRO293075	Osmia	collinsiae	female	USGS_DRO10065	West Virginia	6	18	108	2012	yes	no	39.0942	-78.5615	a39.094196_-78.5615b	2012_a39.094196_-78.5615b	108
USGS_DRO293077	Osmia	georgica	male	USGS_DRO10065	West Virginia	6	18	108	2012	yes	no	39.0942	-78.5615	a39.094196_-78.5615b	2012_a39.094196_-78.5615b	108
USGS_DRO293080	Osmia	pumila	female	USGS_DRO10065	West Virginia	6	18	108	2012	yes	no	39.0942	-78.5615	a39.094196_-78.5615b	2012_a39.094196_-78.5615b	108
USGS_DRO293083	Osmia	atriventris	female	USGS_DRO10065	West Virginia	6	18	108	2012	yes	no	39.0942	-78.5615	a39.094196_-78.5615b	2012_a39.094196_-78.5615b	108
USGS_DRO293084	Osmia	lignaria	male	USGS_DRO10065	West Virginia	6	18	108	2012	yes	no	39.0942	-78.5615	a39.094196_-78.5615b	2012_a39.094196_-78.5615b	108
USGS_DRO293085	Osmia	pumila	female	USGS_DRO10065	West Virginia	6	18	108	2012	yes	no	39.0942	-78.5615	a39.094196_-78.5615b	2012_a39.094196_-78.5615b	108
USGS_DRO293086	Osmia	georgica	male	USGS_DRO10065	West Virginia	6	18	108	2012	yes	no	39.0942	-78.5615	a39.094196_-78.5615b	2012_a39.094196_-78.5615b	108
USGS_DRO293087	Osmia	georgica	male	USGS_DRO10065	West Virginia	6	18	108	2012	yes	no	39.0942	-78.5615	a39.094196_-78.5615b	2012_a39.094196_-78.5615b	108
USGS_DRO293089	Osmia	georgica	male	USGS_DRO10065	West Virginia	6	18	108	2012	yes	no	39.0942	-78.5615	a39.094196_-78.5615b	2012_a39.094196_-78.5615b	108
USGS_DRO293090	Osmia	pumila	male	USGS_DRO10065	West Virginia	6	18	108	2012	yes	no	39.0942	-78.5615	a39.094196_-78.5615b	2012_a39.094196_-78.5615b	108
USGS_DRO293092	Osmia	cornifrons	female	USGS_DRO10065	West Virginia	6	18	108	2012	yes	no	39.0942	-78.5615	a39.094196_-78.5615b	2012_a39.094196_-78.5615b	108
USGS_DRO293094	Osmia	pumila	female	USGS_DRO10065	West Virginia	6	18	108	2012	yes	no	39.0942	-78.5615	a39.094196_-78.5615b	2012_a39.094196_-78.5615b	108
USGS_DRO293097	Osmia	georgica	male	USGS_DRO10065	West Virginia	6	18	108	2012	yes	no	39.0942	-78.5615	a39.094196_-78.5615b	2012_a39.094196_-78.5615b	108
USGS_DRO293098	Osmia	collinsiae	female	USGS_DRO10065	West Virginia	6	18	108	2012	yes	no	39.0942	-78.5615	a39.094196_-78.5615b	2012_a39.094196_-78.5615b	108
USGS_DRO293099	Osmia	georgica	male	USGS_DRO10065	West Virginia	6	18	108	2012	yes	no	39.0942	-78.5615	a39.094196_-78.5615b	2012_a39.094196_-78.5615b	108
USGS_DRO293102	Osmia	pumila	male	USGS_DRO10065	West Virginia	6	18	108	2012	yes	no	39.0942	-78.5615	a39.094196_-78.5615b	2012_a39.094196_-78.5615b	108
USGS_DRO293103	Osmia	georgica	male	USGS_DRO10065	West Virginia	6	18	108	2012	yes	no	39.0942	-78.5615	a39.094196_-78.5615b	2012_a39.094196_-78.5615b	108
USGS_DRO293105	Osmia	pumila	female	USGS_DRO10065	West Virginia	6	18	108	2012	yes	no	39.0942	-78.5615	a39.094196_-78.5615b	2012_a39.094196_-78.5615b	108
USGS_DRO293106	Osmia	atriventris	female	USGS_DRO10065	West Virginia	6	18	108	2012	yes	no	39.0942	-78.5615	a39.094196_-78.5615b	2012_a39.094196_-78.5615b	108
USGS_DRO293109	Osmia	cornifrons	female	USGS_DRO10065	West Virginia	6	18	108	2012	yes	no	39.0942	-78.5615	a39.094196_-78.5615b	2012_a39.094196_-78.5615b	108
USGS_DRO293115	Osmia	species	male	USGS_DRO10066	West Virginia	6	18	108	2012	yes	no	39.0679	-78.6388	a39.0679_-78.6388b	2012_a39.0679_-78.6388b	132
USGS_DRO293145	Osmia	cornifrons	female	USGS_DRO10066	West Virginia	6	18	108	2012	yes	no	39.0679	-78.6388	a39.0679_-78.6388b	2012_a39.0679_-78.6388b	132
USGS_DRO381909	Osmia	taurus	male	USGS_DRO13083	Maryland	9	9	81	2014	yes	no	38.9391	-76.0816	a38.9391_-76.0816b	2014_a38.9391_-76.0816b	180
USGS_DRO404637	Osmia	taurus	male	USGS_DRO13965	Maryland	9	9	81	2014	yes	no	39.4134	-77.1993	a39.4134_-77.1993b	2014_a39.4134_-77.1993b	81
USGS_DRO024018	Osmia	bucephala	female	USGS_DRO1122	Maryland	30	1	30	2003	yes	no	38.6801	-77.0933	a38.680139_-77.093333b	2003_a38.680139_-77.093333b	60
USGS_DRO024180	Osmia	bucephala	female	USGS_DRO1127	Maryland	29	1	29	2003	yes	no	38.693	-77.0634	a38.693_-77.063367b	2003_a38.693_-77.063367b	88
USGS_DRO235312	Osmia	collinsiae	male	USGS_DRO9477	Maryland	30	1	30	2011	yes	no	39.0217	-76.6478	a39.0217_-76.6478b	2011_a39.0217_-76.6478b	60
USGS_DRO235313	Osmia	collinsiae	male	USGS_DRO9477	Maryland	30	1	30	2011	yes	no	39.0217	-76.6478	a39.0217_-76.6478b	2011_a39.0217_-76.6478b	60
USGS_DRO235314	Osmia	pumila	male	USGS_DRO9477	Maryland	30	1	30	2011	yes	no	39.0217	-76.6478	a39.0217_-76.6478b	2011_a39.0217_-76.6478b	60
USGS_DRO235379	Osmia	pumila	male	USGS_DRO9478	Maryland	30	1	30	2011	yes	no	38.9997	-76.6342	a38.9997_-76.6342b	2011_a38.9997_-76.6342b	60
USGS_DRO235380	Osmia	pumila	female	USGS_DRO9478	Maryland	30	1	30	2011	yes	no	38.9997	-76.6342	a38.9997_-76.6342b	2011_a38.9997_-76.6342b	60
USGS_DRO235381	Osmia	pumila	female	USGS_DRO9478	Maryland	30	1	30	2011	yes	no	38.9997	-76.6342	a38.9997_-76.6342b	2011_a38.9997_-76.6342b	60
USGS_DRO235382	Osmia	pumila	female	USGS_DRO9478	Maryland	30	1	30	2011	yes	no	38.9997	-76.6342	a38.9997_-76.6342b	2011_a38.9997_-76.6342b	60
USGS_DRO235383	Osmia	taurus	male	USGS_DRO9478	Maryland	30	1	30	2011	yes	no	38.9997	-76.6342	a38.9997_-76.6342b	2011_a38.9997_-76.6342b	60
USGS_DRO235423	Osmia	collinsiae	male	USGS_DRO9479	Maryland	30	1	30	2011	yes	no	38.9802	-76.6225	a38.98025_-76.6225b	2011_a38.98025_-76.6225b	120
USGS_DRO235424	Osmia	pumila	male	USGS_DRO9479	Maryland	30	1	30	2011	yes	no	38.9802	-76.6225	a38.98025_-76.6225b	2011_a38.98025_-76.6225b	120
USGS_DRO235425	Osmia	pumila	male	USGS_DRO9479	Maryland	30	1	30	2011	yes	no	38.9802	-76.6225	a38.98025_-76.6225b	2011_a38.98025_-76.6225b	120
USGS_DRO235426	Osmia	taurus	male	USGS_DRO9479	Maryland	30	1	30	2011	yes	no	38.9802	-76.6225	a38.98025_-76.6225b	2011_a38.98025_-76.6225b	120
USGS_DRO235568	Osmia	collinsiae	male	USGS_DRO9480	Maryland	30	1	30	2011	yes	no	38.9802	-76.6225	a38.98025_-76.6225b	2011_a38.98025_-76.6225b	120
USGS_DRO235569	Osmia	pumila	male	USGS_DRO9480	Maryland	30	1	30	2011	yes	no	38.9802	-76.6225	a38.98025_-76.6225b	2011_a38.98025_-76.6225b	120
USGS_DRO235570	Osmia	pumila	male	USGS_DRO9480	Maryland	30	1	30	2011	yes	no	38.9802	-76.6225	a38.98025_-76.6225b	2011_a38.98025_-76.6225b	120
USGS_DRO235571	Osmia	taurus	male	USGS_DRO9480	Maryland	30	1	30	2011	yes	no	38.9802	-76.6225	a38.98025_-76.6225b	2011_a38.98025_-76.6225b	120
USGS_DRO235572	Osmia	taurus	male	USGS_DRO9480	Maryland	30	1	30	2011	yes	no	38.9802	-76.6225	a38.98025_-76.6225b	2011_a38.98025_-76.6225b	120
USGS_DRO235573	Osmia	taurus	male	USGS_DRO9480	Maryland	30	1	30	2011	yes	no	38.9802	-76.6225	a38.98025_-76.6225b	2011_a38.98025_-76.6225b	120
USGS_DRO235574	Osmia	taurus	male	USGS_DRO9480	Maryland	30	1	30	2011	yes	no	38.9802	-76.6225	a38.98025_-76.6225b	2011_a38.98025_-76.6225b	120
USGS_DRO291689	Osmia	taurus	male	USGS_DRO10057	West Virginia	6	2	12	2012	yes	no	39.4109	-81.1988	a39.41088_-81.19882b	2012_a39.41088_-81.19882b	1017
USGS_DRO291690	Osmia	pumila	male	USGS_DRO10057	West Virginia	6	2	12	2012	yes	no	39.4109	-81.1988	a39.41088_-81.19882b	2012_a39.41088_-81.19882b	1017
USGS_DRO291691	Osmia	pumila	male	USGS_DRO10057	West Virginia	6	2	12	2012	yes	no	39.4109	-81.1988	a39.41088_-81.19882b	2012_a39.41088_-81.19882b	1017
USGS_DRO291692	Osmia	atriventris	male	USGS_DRO10057	West Virginia	6	2	12	2012	yes	no	39.4109	-81.1988	a39.41088_-81.19882b	2012_a39.41088_-81.19882b	1017
USGS_DRO291693	Osmia	pumila	male	USGS_DRO10057	West Virginia	6	2	12	2012	yes	no	39.4109	-81.1988	a39.41088_-81.19882b	2012_a39.41088_-81.19882b	1017
USGS_DRO291694	Osmia	pumila	male	USGS_DRO10057	West Virginia	6	2	12	2012	yes	no	39.4109	-81.1988	a39.41088_-81.19882b	2012_a39.41088_-81.19882b	1017
USGS_DRO291704	Osmia	georgica	male	USGS_DRO10057	West Virginia	6	2	12	2012	yes	no	39.4109	-81.1988	a39.41088_-81.19882b	2012_a39.41088_-81.19882b	1017
USGS_DRO291765	Osmia	pumila	male	USGS_DRO10058	West Virginia	15	2	30	2012	yes	no	39.4109	-81.1988	a39.41088_-81.19882b	2012_a39.41088_-81.19882b	1017
USGS_DRO291766	Osmia	georgica	male	USGS_DRO10058	West Virginia	15	2	30	2012	yes	no	39.4109	-81.1988	a39.41088_-81.19882b	2012_a39.41088_-81.19882b	1017
USGS_DRO291767	Osmia	taurus	male	USGS_DRO10058	West Virginia	15	2	30	2012	yes	no	39.4109	-81.1988	a39.41088_-81.19882b	2012_a39.41088_-81.19882b	1017
USGS_DRO291768	Osmia	pumila	male	USGS_DRO10058	West Virginia	15	2	30	2012	yes	no	39.4109	-81.1988	a39.41088_-81.19882b	2012_a39.41088_-81.19882b	1017
USGS_DRO291769	Osmia	georgica	male	USGS_DRO10058	West Virginia	15	2	30	2012	yes	no	39.4109	-81.1988	a39.41088_-81.19882b	2012_a39.41088_-81.19882b	1017
USGS_DRO291770	Osmia	pumila	male	USGS_DRO10058	West Virginia	15	2	30	2012	yes	no	39.4109	-81.1988	a39.41088_-81.19882b	2012_a39.41088_-81.19882b	1017
USGS_DRO291799	Osmia	atriventris	male	USGS_DRO10059	West Virginia	15	2	30	2012	yes	no	39.4109	-81.1988	a39.41088_-81.19882b	2012_a39.41088_-81.19882b	1017
USGS_DRO291800	Osmia	georgica	male	USGS_DRO10059	West Virginia	15	2	30	2012	yes	no	39.4109	-81.1988	a39.41088_-81.19882b	2012_a39.41088_-81.19882b	1017
USGS_DRO291801	Osmia	atriventris	male	USGS_DRO10059	West Virginia	15	2	30	2012	yes	no	39.4109	-81.1988	a39.41088_-81.19882b	2012_a39.41088_-81.19882b	1017
USGS_DRO291802	Osmia	pumila	male	USGS_DRO10059	West Virginia	15	2	30	2012	yes	no	39.4109	-81.1988	a39.41088_-81.19882b	2012_a39.41088_-81.19882b	1017
USGS_DRO291803	Osmia	pumila	male	USGS_DRO10059	West Virginia	15	2	30	2012	yes	no	39.4109	-81.1988	a39.41088_-81.19882b	2012_a39.41088_-81.19882b	1017
USGS_DRO291804	Osmia	georgica	male	USGS_DRO10059	West Virginia	15	2	30	2012	yes	no	39.4109	-81.1988	a39.41088_-81.19882b	2012_a39.41088_-81.19882b	1017
USGS_DRO291805	Osmia	georgica	female	USGS_DRO10059	West Virginia	15	2	30	2012	yes	no	39.4109	-81.1988	a39.41088_-81.19882b	2012_a39.41088_-81.19882b	1017
USGS_DRO412860	Osmia	atriventris	male	USGS_DRO14211	Virginia	30	1	30	2015	yes	no	39.0266	-77.595	a39.026629_-77.595043b	2015_a39.026629_-77.595043b	150
USGS_DRO413033	Osmia	atriventris	male	USGS_DRO14214	Virginia	29	1	29	2015	yes	no	39.0212	-77.5993	a39.0212_-77.5993b	2015_a39.0212_-77.5993b	119
USGS_DRO413056	Osmia	atriventris	male	USGS_DRO14214	Virginia	29	1	29	2015	yes	no	39.0212	-77.5993	a39.0212_-77.5993b	2015_a39.0212_-77.5993b	119
USGS_DRO413070	Osmia	atriventris	male	USGS_DRO14214	Virginia	29	1	29	2015	yes	no	39.0212	-77.5993	a39.0212_-77.5993b	2015_a39.0212_-77.5993b	119
USGS_DRO413073	Osmia	atriventris	male	USGS_DRO14214	Virginia	29	1	29	2015	yes	no	39.0212	-77.5993	a39.0212_-77.5993b	2015_a39.0212_-77.5993b	119
USGS_DRO432678	Osmia	taurus	male	USGS_DRO14938	Maryland	9	9	81	2015	yes	no	38.4917	-76.5914	a38.4917_-76.5914b	2015_a38.4917_-76.5914b	252
USGS_DRO432683	Osmia	atriventris	male	USGS_DRO14938	Maryland	9	9	81	2015	yes	no	38.4917	-76.5914	a38.4917_-76.5914b	2015_a38.4917_-76.5914b	252
USGS_DRO433701	Osmia	taurus	male	USGS_DRO15022	Maryland	9	9	81	2015	yes	no	38.6239	-76.6684	a38.6239_-76.6684b	2015_a38.6239_-76.6684b	297
USGS_DRO433702	Osmia	taurus	male	USGS_DRO15022	Maryland	9	9	81	2015	yes	no	38.6239	-76.6684	a38.6239_-76.6684b	2015_a38.6239_-76.6684b	297
USGS_DRO433703	Osmia	taurus	male	USGS_DRO15022	Maryland	9	9	81	2015	yes	no	38.6239	-76.6684	a38.6239_-76.6684b	2015_a38.6239_-76.6684b	297
USGS_DRO433704	Osmia	taurus	male	USGS_DRO15022	Maryland	9	9	81	2015	yes	no	38.6239	-76.6684	a38.6239_-76.6684b	2015_a38.6239_-76.6684b	297
USGS_DRO433705	Osmia	taurus	male	USGS_DRO15022	Maryland	9	9	81	2015	yes	no	38.6239	-76.6684	a38.6239_-76.6684b	2015_a38.6239_-76.6684b	297
USGS_DRO433706	Osmia	taurus	male	USGS_DRO15022	Maryland	9	9	81	2015	yes	no	38.6239	-76.6684	a38.6239_-76.6684b	2015_a38.6239_-76.6684b	297
USGS_DRO433707	Osmia	taurus	female	USGS_DRO15022	Maryland	9	9	81	2015	yes	no	38.6239	-76.6684	a38.6239_-76.6684b	2015_a38.6239_-76.6684b	297
USGS_DRO433708	Osmia	taurus	male	USGS_DRO15022	Maryland	9	9	81	2015	yes	no	38.6239	-76.6684	a38.6239_-76.6684b	2015_a38.6239_-76.6684b	297
USGS_DRO433709	Osmia	pumila	male	USGS_DRO15022	Maryland	9	9	81	2015	yes	no	38.6239	-76.6684	a38.6239_-76.6684b	2015_a38.6239_-76.6684b	297
USGS_DRO433710	Osmia	taurus	male	USGS_DRO15022	Maryland	9	9	81	2015	yes	no	38.6239	-76.6684	a38.6239_-76.6684b	2015_a38.6239_-76.6684b	297
USGS_DRO433711	Osmia	taurus	male	USGS_DRO15022	Maryland	9	9	81	2015	yes	no	38.6239	-76.6684	a38.6239_-76.6684b	2015_a38.6239_-76.6684b	297
USGS_DRO433712	Osmia	taurus	male	USGS_DRO15022	Maryland	9	9	81	2015	yes	no	38.6239	-76.6684	a38.6239_-76.6684b	2015_a38.6239_-76.6684b	297
USGS_DRO433713	Osmia	taurus	male	USGS_DRO15022	Maryland	9	9	81	2015	yes	no	38.6239	-76.6684	a38.6239_-76.6684b	2015_a38.6239_-76.6684b	297
USGS_DRO433714	Osmia	collinsiae	female	USGS_DRO15022	Maryland	9	9	81	2015	yes	no	38.6239	-76.6684	a38.6239_-76.6684b	2015_a38.6239_-76.6684b	297
USGS_DRO433717	Osmia	pumila	male	USGS_DRO15022	Maryland	9	9	81	2015	yes	no	38.6239	-76.6684	a38.6239_-76.6684b	2015_a38.6239_-76.6684b	297
USGS_DRO433718	Osmia	taurus	male	USGS_DRO15022	Maryland	9	9	81	2015	yes	no	38.6239	-76.6684	a38.6239_-76.6684b	2015_a38.6239_-76.6684b	297
USGS_DRO433720	Osmia	taurus	male	USGS_DRO15022	Maryland	9	9	81	2015	yes	no	38.6239	-76.6684	a38.6239_-76.6684b	2015_a38.6239_-76.6684b	297
USGS_DRO433721	Osmia	taurus	male	USGS_DRO15022	Maryland	9	9	81	2015	yes	no	38.6239	-76.6684	a38.6239_-76.6684b	2015_a38.6239_-76.6684b	297
USGS_DRO433722	Osmia	taurus	male	USGS_DRO15022	Maryland	9	9	81	2015	yes	no	38.6239	-76.6684	a38.6239_-76.6684b	2015_a38.6239_-76.6684b	297
USGS_DRO433724	Osmia	taurus	male	USGS_DRO15022	Maryland	9	9	81	2015	yes	no	38.6239	-76.6684	a38.6239_-76.6684b	2015_a38.6239_-76.6684b	297
USGS_DRO449498	Osmia	georgica	male	USGS_DRO15543	Maryland	9	15	135	2015	yes	no	38.4459	-76.4584	a38.4459_-76.4584b	2015_a38.4459_-76.4584b	216
USGS_DRO449501	Osmia	pumila	male	USGS_DRO15543	Maryland	9	15	135	2015	yes	no	38.4459	-76.4584	a38.4459_-76.4584b	2015_a38.4459_-76.4584b	216
USGS_DRO023015	Osmia	atriventris	male	USGS_DRO1540	Virginia	29	1	29	2003	yes	no	38.0463	-78.4474	a38.0463_-78.4474b	2003_a38.0463_-78.4474b	29
USGS_DRO023043	Osmia	atriventris	male	USGS_DRO1540	Virginia	29	1	29	2003	yes	no	38.0463	-78.4474	a38.0463_-78.4474b	2003_a38.0463_-78.4474b	29
USGS_DRO297515	Osmia	georgica	male	USGS_DRO10231	West Virginia	15	50	750	2012	yes	no	39.4109	-81.1988	a39.41088_-81.19882b	2012_a39.41088_-81.19882b	1017
USGS_DRO297532	Osmia	atriventris	male	USGS_DRO10231	West Virginia	15	50	750	2012	yes	no	39.4109	-81.1988	a39.41088_-81.19882b	2012_a39.41088_-81.19882b	1017
USGS_DRO297553	Osmia	conjuncta	male	USGS_DRO10231	West Virginia	15	50	750	2012	yes	no	39.4109	-81.1988	a39.41088_-81.19882b	2012_a39.41088_-81.19882b	1017
USGS_DRO297555	Osmia	georgica	male	USGS_DRO10231	West Virginia	15	50	750	2012	yes	no	39.4109	-81.1988	a39.41088_-81.19882b	2012_a39.41088_-81.19882b	1017
USGS_DRO297556	Osmia	georgica	male	USGS_DRO10231	West Virginia	15	50	750	2012	yes	no	39.4109	-81.1988	a39.41088_-81.19882b	2012_a39.41088_-81.19882b	1017
USGS_DRO297561	Osmia	georgica	male	USGS_DRO10231	West Virginia	15	50	750	2012	yes	no	39.4109	-81.1988	a39.41088_-81.19882b	2012_a39.41088_-81.19882b	1017
USGS_DRO297562	Osmia	georgica	male	USGS_DRO10231	West Virginia	15	50	750	2012	yes	no	39.4109	-81.1988	a39.41088_-81.19882b	2012_a39.41088_-81.19882b	1017
USGS_DRO297563	Osmia	georgica	male	USGS_DRO10231	West Virginia	15	50	750	2012	yes	no	39.4109	-81.1988	a39.41088_-81.19882b	2012_a39.41088_-81.19882b	1017
USGS_DRO297564	Osmia	georgica	male	USGS_DRO10231	West Virginia	15	50	750	2012	yes	no	39.4109	-81.1988	a39.41088_-81.19882b	2012_a39.41088_-81.19882b	1017
USGS_DRO297566	Osmia	collinsiae	female	USGS_DRO10231	West Virginia	15	50	750	2012	yes	no	39.4109	-81.1988	a39.41088_-81.19882b	2012_a39.41088_-81.19882b	1017
USGS_DRO297568	Osmia	pumila	male	USGS_DRO10231	West Virginia	15	50	750	2012	yes	no	39.4109	-81.1988	a39.41088_-81.19882b	2012_a39.41088_-81.19882b	1017
USGS_DRO297584	Osmia	georgica	male	USGS_DRO10231	West Virginia	15	50	750	2012	yes	no	39.4109	-81.1988	a39.41088_-81.19882b	2012_a39.41088_-81.19882b	1017
USGS_DRO297587	Osmia	georgica	male	USGS_DRO10231	West Virginia	15	50	750	2012	yes	no	39.4109	-81.1988	a39.41088_-81.19882b	2012_a39.41088_-81.19882b	1017
USGS_DRO297597	Osmia	georgica	male	USGS_DRO10231	West Virginia	15	50	750	2012	yes	no	39.4109	-81.1988	a39.41088_-81.19882b	2012_a39.41088_-81.19882b	1017
USGS_DRO297598	Osmia	collinsiae	female	USGS_DRO10231	West Virginia	15	50	750	2012	yes	no	39.4109	-81.1988	a39.41088_-81.19882b	2012_a39.41088_-81.19882b	1017
USGS_DRO297647	Osmia	georgica	male	USGS_DRO10231	West Virginia	15	50	750	2012	yes	no	39.4109	-81.1988	a39.41088_-81.19882b	2012_a39.41088_-81.19882b	1017
USGS_DRO297650	Osmia	georgica	male	USGS_DRO10231	West Virginia	15	50	750	2012	yes	no	39.4109	-81.1988	a39.41088_-81.19882b	2012_a39.41088_-81.19882b	1017
USGS_DRO297651	Osmia	georgica	male	USGS_DRO10231	West Virginia	15	50	750	2012	yes	no	39.4109	-81.1988	a39.41088_-81.19882b	2012_a39.41088_-81.19882b	1017
USGS_DRO297660	Osmia	georgica	male	USGS_DRO10231	West Virginia	15	50	750	2012	yes	no	39.4109	-81.1988	a39.41088_-81.19882b	2012_a39.41088_-81.19882b	1017
USGS_DRO297664	Osmia	georgica	male	USGS_DRO10231	West Virginia	15	50	750	2012	yes	no	39.4109	-81.1988	a39.41088_-81.19882b	2012_a39.41088_-81.19882b	1017
USGS_DRO297665	Osmia	georgica	male	USGS_DRO10231	West Virginia	15	50	750	2012	yes	no	39.4109	-81.1988	a39.41088_-81.19882b	2012_a39.41088_-81.19882b	1017
USGS_DRO297666	Osmia	georgica	male	USGS_DRO10231	West Virginia	15	50	750	2012	yes	no	39.4109	-81.1988	a39.41088_-81.19882b	2012_a39.41088_-81.19882b	1017
USGS_DRO297667	Osmia	georgica	male	USGS_DRO10231	West Virginia	15	50	750	2012	yes	no	39.4109	-81.1988	a39.41088_-81.19882b	2012_a39.41088_-81.19882b	1017
USGS_DRO390509	Osmia	taurus	male	USGS_DRO13368	Virginia	9	8	72	2014	yes	no	38.9383	-77.2639	a38.938264_-77.263864b	2014_a38.938264_-77.263864b	1747
USGS_DRO390518	Osmia	cornifrons	male	USGS_DRO13368	Virginia	9	8	72	2014	yes	no	38.9383	-77.2639	a38.938264_-77.263864b	2014_a38.938264_-77.263864b	1747
USGS_DRO390526	Osmia	cornifrons	male	USGS_DRO13368	Virginia	9	8	72	2014	yes	no	38.9383	-77.2639	a38.938264_-77.263864b	2014_a38.938264_-77.263864b	1747
USGS_DRO390529	Osmia	taurus	male	USGS_DRO13368	Virginia	9	8	72	2014	yes	no	38.9383	-77.2639	a38.938264_-77.263864b	2014_a38.938264_-77.263864b	1747
USGS_DRO390671	Osmia	cornifrons	female	USGS_DRO13360	Virginia	18	8	144	2014	yes	no	38.9383	-77.2639	a38.938264_-77.263864b	2014_a38.938264_-77.263864b	1747
USGS_DRO391750	Osmia	taurus	male	USGS_DRO13587	Virginia	9	8	72	2014	yes	no	38.9383	-77.2639	a38.938264_-77.263864b	2014_a38.938264_-77.263864b	1747
USGS_DRO391756	Osmia	cornifrons	male	USGS_DRO13587	Virginia	9	8	72	2014	yes	no	38.9383	-77.2639	a38.938264_-77.263864b	2014_a38.938264_-77.263864b	1747
USGS_DRO394683	Osmia	taurus	male	USGS_DRO13596	Virginia	8	8	64	2014	yes	no	38.9383	-77.2639	a38.938264_-77.263864b	2014_a38.938264_-77.263864b	1747
USGS_DRO397990	Osmia	atriventris	male	USGS_DRO13057	Delaware	9	9	81	2014	yes	no	38.8682	-75.7204	a38.868167_-75.720367b	2014_a38.868167_-75.720367b	144
USGS_DRO427571	Osmia	taurus	male	USGS_DRO14797	Maryland	9	8	72	2015	yes	no	38.9955	-76.9446	a38.995486_-76.944636b	2015_a38.995486_-76.944636b	824
USGS_DRO427573	Osmia	cornifrons	male	USGS_DRO14797	Maryland	9	8	72	2015	yes	no	38.9955	-76.9446	a38.995486_-76.944636b	2015_a38.995486_-76.944636b	824
USGS_DRO427578	Osmia	pumila	male	USGS_DRO14797	Maryland	9	8	72	2015	yes	no	38.9955	-76.9446	a38.995486_-76.944636b	2015_a38.995486_-76.944636b	824
USGS_DRO427579	Osmia	pumila	male	USGS_DRO14797	Maryland	9	8	72	2015	yes	no	38.9955	-76.9446	a38.995486_-76.944636b	2015_a38.995486_-76.944636b	824
USGS_DRO427581	Osmia	atriventris	male	USGS_DRO14797	Maryland	9	8	72	2015	yes	no	38.9955	-76.9446	a38.995486_-76.944636b	2015_a38.995486_-76.944636b	824
USGS_DRO427590	Osmia	taurus	male	USGS_DRO14797	Maryland	9	8	72	2015	yes	no	38.9955	-76.9446	a38.995486_-76.944636b	2015_a38.995486_-76.944636b	824
USGS_DRO427592	Osmia	atriventris	male	USGS_DRO14797	Maryland	9	8	72	2015	yes	no	38.9955	-76.9446	a38.995486_-76.944636b	2015_a38.995486_-76.944636b	824
USGS_DRO427595	Osmia	atriventris	male	USGS_DRO14797	Maryland	9	8	72	2015	yes	no	38.9955	-76.9446	a38.995486_-76.944636b	2015_a38.995486_-76.944636b	824
USGS_DRO427600	Osmia	cornifrons	male	USGS_DRO14797	Maryland	9	8	72	2015	yes	no	38.9955	-76.9446	a38.995486_-76.944636b	2015_a38.995486_-76.944636b	824
USGS_DRO427603	Osmia	taurus	male	USGS_DRO14797	Maryland	9	8	72	2015	yes	no	38.9955	-76.9446	a38.995486_-76.944636b	2015_a38.995486_-76.944636b	824
USGS_DRO427607	Osmia	taurus	male	USGS_DRO14798	Maryland	9	8	72	2015	yes	no	38.9955	-76.9446	a38.995486_-76.944636b	2015_a38.995486_-76.944636b	824
USGS_DRO433798	Osmia	taurus	male	USGS_DRO14956	Maryland	9	9	81	2015	yes	no	39.4481	-77.2059	a39.4481_-77.2059b	2015_a39.4481_-77.2059b	252
USGS_DRO433800	Osmia	pumila	male	USGS_DRO14956	Maryland	9	9	81	2015	yes	no	39.4481	-77.2059	a39.4481_-77.2059b	2015_a39.4481_-77.2059b	252
USGS_DRO436138	Osmia	taurus	male	USGS_DRO15106	Maryland	9	38	342	2015	yes	no	39.4026	-77.2784	a39.4026_-77.2784b	2015_a39.4026_-77.2784b	558
USGS_DRO436140	Osmia	taurus	male	USGS_DRO15106	Maryland	9	38	342	2015	yes	no	39.4026	-77.2784	a39.4026_-77.2784b	2015_a39.4026_-77.2784b	558
USGS_DRO436151	Osmia	taurus	male	USGS_DRO15106	Maryland	9	38	342	2015	yes	no	39.4026	-77.2784	a39.4026_-77.2784b	2015_a39.4026_-77.2784b	558
USGS_DRO436159	Osmia	taurus	male	USGS_DRO15106	Maryland	9	38	342	2015	yes	no	39.4026	-77.2784	a39.4026_-77.2784b	2015_a39.4026_-77.2784b	558
USGS_DRO436162	Osmia	taurus	male	USGS_DRO15106	Maryland	9	38	342	2015	yes	no	39.4026	-77.2784	a39.4026_-77.2784b	2015_a39.4026_-77.2784b	558
USGS_DRO436164	Osmia	taurus	male	USGS_DRO15106	Maryland	9	38	342	2015	yes	no	39.4026	-77.2784	a39.4026_-77.2784b	2015_a39.4026_-77.2784b	558
USGS_DRO436167	Osmia	taurus	male	USGS_DRO15106	Maryland	9	38	342	2015	yes	no	39.4026	-77.2784	a39.4026_-77.2784b	2015_a39.4026_-77.2784b	558
USGS_DRO436168	Osmia	taurus	male	USGS_DRO15106	Maryland	9	38	342	2015	yes	no	39.4026	-77.2784	a39.4026_-77.2784b	2015_a39.4026_-77.2784b	558
USGS_DRO436173	Osmia	taurus	male	USGS_DRO15106	Maryland	9	38	342	2015	yes	no	39.4026	-77.2784	a39.4026_-77.2784b	2015_a39.4026_-77.2784b	558
USGS_DRO436182	Osmia	atriventris	male	USGS_DRO15106	Maryland	9	38	342	2015	yes	no	39.4026	-77.2784	a39.4026_-77.2784b	2015_a39.4026_-77.2784b	558
USGS_DRO381242	Osmia	cornifrons	male	USGS_DRO12821	Maryland	9	9	81	2014	yes	no	39.391	-77.5671	a39.391013_-77.567075b	2014_a39.391013_-77.567075b	338
USGS_DRO381243	Osmia	cornifrons	male	USGS_DRO12821	Maryland	9	9	81	2014	yes	no	39.391	-77.5671	a39.391013_-77.567075b	2014_a39.391013_-77.567075b	338
USGS_DRO381996	Osmia	atriventris	male	USGS_DRO13124	Maryland	9	8	72	2014	yes	no	39.3524	-75.9904	a39.3524_-75.9904b	2014_a39.3524_-75.9904b	441
USGS_DRO382002	Osmia	atriventris	male	USGS_DRO13124	Maryland	9	8	72	2014	yes	no	39.3524	-75.9904	a39.3524_-75.9904b	2014_a39.3524_-75.9904b	441
USGS_DRO382018	Osmia	atriventris	male	USGS_DRO13124	Maryland	9	8	72	2014	yes	no	39.3524	-75.9904	a39.3524_-75.9904b	2014_a39.3524_-75.9904b	441
USGS_DRO382028	Osmia	pumila	male	USGS_DRO13124	Maryland	9	8	72	2014	yes	no	39.3524	-75.9904	a39.3524_-75.9904b	2014_a39.3524_-75.9904b	441
USGS_DRO382034	Osmia	taurus	male	USGS_DRO13124	Maryland	9	8	72	2014	yes	no	39.3524	-75.9904	a39.3524_-75.9904b	2014_a39.3524_-75.9904b	441
USGS_DRO382302	Osmia	species	male	USGS_DRO12952	Maryland	9	9	81	2014	yes	no	39.0327	-76.4172	a39.032744_-76.417154b	2014_a39.032744_-76.417154b	468
USGS_DRO382303	Osmia	taurus	male	USGS_DRO12952	Maryland	9	9	81	2014	yes	no	39.0327	-76.4172	a39.032744_-76.417154b	2014_a39.032744_-76.417154b	468
USGS_DRO382304	Osmia	atriventris	male	USGS_DRO12952	Maryland	9	9	81	2014	yes	no	39.0327	-76.4172	a39.032744_-76.417154b	2014_a39.032744_-76.417154b	468
USGS_DRO383614	Osmia	taurus	male	USGS_DRO12931	District of Columbia	9	8	72	2014	yes	no	38.9519	-77.0042	a38.9519_-77.0042b	2014_a38.9519_-77.0042b	216
USGS_DRO383616	Osmia	cornifrons	male	USGS_DRO12931	District of Columbia	9	8	72	2014	yes	no	38.9519	-77.0042	a38.9519_-77.0042b	2014_a38.9519_-77.0042b	216
USGS_DRO383621	Osmia	cornifrons	male	USGS_DRO12931	District of Columbia	9	8	72	2014	yes	no	38.9519	-77.0042	a38.9519_-77.0042b	2014_a38.9519_-77.0042b	216
USGS_DRO383626	Osmia	cornifrons	female	USGS_DRO12931	District of Columbia	9	8	72	2014	yes	no	38.9519	-77.0042	a38.9519_-77.0042b	2014_a38.9519_-77.0042b	216
USGS_DRO383627	Osmia	taurus	male	USGS_DRO12931	District of Columbia	9	8	72	2014	yes	no	38.9519	-77.0042	a38.9519_-77.0042b	2014_a38.9519_-77.0042b	216
USGS_DRO383628	Osmia	taurus	male	USGS_DRO12931	District of Columbia	9	8	72	2014	yes	no	38.9519	-77.0042	a38.9519_-77.0042b	2014_a38.9519_-77.0042b	216
USGS_DRO383633	Osmia	taurus	male	USGS_DRO12931	District of Columbia	9	8	72	2014	yes	no	38.9519	-77.0042	a38.9519_-77.0042b	2014_a38.9519_-77.0042b	216
USGS_DRO383637	Osmia	pumila	male	USGS_DRO12931	District of Columbia	9	8	72	2014	yes	no	38.9519	-77.0042	a38.9519_-77.0042b	2014_a38.9519_-77.0042b	216
USGS_DRO383643	Osmia	taurus	male	USGS_DRO12931	District of Columbia	9	8	72	2014	yes	no	38.9519	-77.0042	a38.9519_-77.0042b	2014_a38.9519_-77.0042b	216
USGS_DRO383759	Osmia	taurus	male	USGS_DRO12921	Maryland	9	8	72	2014	yes	no	38.9838	-77.0029	a38.9838_-77.0029b	2014_a38.9838_-77.0029b	432
USGS_DRO383773	Osmia	taurus	male	USGS_DRO12921	Maryland	9	8	72	2014	yes	no	38.9838	-77.0029	a38.9838_-77.0029b	2014_a38.9838_-77.0029b	432
USGS_DRO384040	Osmia	atriventris	male	USGS_DRO12811	Maryland	9	9	81	2014	yes	no	39.4481	-77.2059	a39.4481_-77.2059b	2014_a39.4481_-77.2059b	249
USGS_DRO384053	Osmia	taurus	male	USGS_DRO12811	Maryland	9	9	81	2014	yes	no	39.4481	-77.2059	a39.4481_-77.2059b	2014_a39.4481_-77.2059b	249
USGS_DRO384055	Osmia	cornifrons	male	USGS_DRO12811	Maryland	9	9	81	2014	yes	no	39.4481	-77.2059	a39.4481_-77.2059b	2014_a39.4481_-77.2059b	249
USGS_DRO384064	Osmia	taurus	male	USGS_DRO12811	Maryland	9	9	81	2014	yes	no	39.4481	-77.2059	a39.4481_-77.2059b	2014_a39.4481_-77.2059b	249
USGS_DRO384065	Osmia	cornifrons	male	USGS_DRO12811	Maryland	9	9	81	2014	yes	no	39.4481	-77.2059	a39.4481_-77.2059b	2014_a39.4481_-77.2059b	249
USGS_DRO384074	Osmia	cornifrons	male	USGS_DRO12811	Maryland	9	9	81	2014	yes	no	39.4481	-77.2059	a39.4481_-77.2059b	2014_a39.4481_-77.2059b	249
USGS_DRO384088	Osmia	cornifrons	male	USGS_DRO12811	Maryland	9	9	81	2014	yes	no	39.4481	-77.2059	a39.4481_-77.2059b	2014_a39.4481_-77.2059b	249
USGS_DRO384098	Osmia	cornifrons	male	USGS_DRO12811	Maryland	9	9	81	2014	yes	no	39.4481	-77.2059	a39.4481_-77.2059b	2014_a39.4481_-77.2059b	249
USGS_DRO384100	Osmia	cornifrons	male	USGS_DRO12811	Maryland	9	9	81	2014	yes	no	39.4481	-77.2059	a39.4481_-77.2059b	2014_a39.4481_-77.2059b	249
USGS_DRO384126	Osmia	pumila	male	USGS_DRO12811	Maryland	9	9	81	2014	yes	no	39.4481	-77.2059	a39.4481_-77.2059b	2014_a39.4481_-77.2059b	249
USGS_DRO385108	Osmia	taurus	male	USGS_DRO12870	Maryland	9	8	72	2014	yes	no	39.5763	-75.9138	a39.5763_-75.9138b	2014_a39.5763_-75.9138b	216
USGS_DRO385111	Osmia	virga	male	USGS_DRO12870	Maryland	9	8	72	2014	yes	no	39.5763	-75.9138	a39.5763_-75.9138b	2014_a39.5763_-75.9138b	216
USGS_DRO386015	Osmia	cornifrons	male	USGS_DRO12781	Maryland	8	8	64	2014	yes	no	39.4759	-77.7502	a39.4759_-77.7502b	2014_a39.4759_-77.7502b	208
USGS_DRO386027	Osmia	cornifrons	male	USGS_DRO12781	Maryland	8	8	64	2014	yes	no	39.4759	-77.7502	a39.4759_-77.7502b	2014_a39.4759_-77.7502b	208
USGS_DRO390698	Osmia	cornifrons	male	USGS_DRO12859	Maryland	8	8	64	2014	yes	no	39.4894	-76.342	a39.48942_-76.342b	2014_a39.48942_-76.342b	343
USGS_DRO390948	Osmia	taurus	male	USGS_DRO12848	Maryland	9	8	72	2014	yes	no	39.4894	-76.342	a39.48942_-76.342b	2014_a39.48942_-76.342b	343
USGS_DRO390984	Osmia	cornifrons	male	USGS_DRO12848	Maryland	9	8	72	2014	yes	no	39.4894	-76.342	a39.48942_-76.342b	2014_a39.48942_-76.342b	343
USGS_DRO391437	Osmia	taurus	female	USGS_DRO13527	Maryland	9	8	72	2014	yes	no	38.3419	-75.8269	a38.3419_-75.8269b	2014_a38.3419_-75.8269b	153
USGS_DRO391438	Osmia	taurus	female	USGS_DRO13527	Maryland	9	8	72	2014	yes	no	38.3419	-75.8269	a38.3419_-75.8269b	2014_a38.3419_-75.8269b	153
USGS_DRO391447	Osmia	atriventris	male	USGS_DRO13527	Maryland	9	8	72	2014	yes	no	38.3419	-75.8269	a38.3419_-75.8269b	2014_a38.3419_-75.8269b	153
USGS_DRO391464	Osmia	taurus	female	USGS_DRO13520	Maryland	9	8	72	2014	yes	no	38.5269	-75.7258	a38.52685_-75.72585b	2014_a38.52685_-75.72585b	216
USGS_DRO391465	Osmia	pumila	male	USGS_DRO13520	Maryland	9	8	72	2014	yes	no	38.5269	-75.7258	a38.52685_-75.72585b	2014_a38.52685_-75.72585b	216
USGS_DRO391496	Osmia	atriventris	male	USGS_DRO13534	Maryland	9	8	72	2014	yes	no	38.5575	-75.8737	a38.5575_-75.8737b	2014_a38.5575_-75.8737b	72
USGS_DRO391799	Osmia	taurus	male	USGS_DRO13561	Maryland	9	8	72	2014	yes	no	39.3115	-76.1768	a39.3115_-76.1768b	2014_a39.3115_-76.1768b	423
USGS_DRO391802	Osmia	cornifrons	male	USGS_DRO13561	Maryland	9	8	72	2014	yes	no	39.3115	-76.1768	a39.3115_-76.1768b	2014_a39.3115_-76.1768b	423
USGS_DRO391804	Osmia	cornifrons	male	USGS_DRO13561	Maryland	9	8	72	2014	yes	no	39.3115	-76.1768	a39.3115_-76.1768b	2014_a39.3115_-76.1768b	423
USGS_DRO391896	Osmia	taurus	male	USGS_DRO13541	Maryland	9	8	72	2014	yes	no	39.1909	-76.8948	a39.1909_-76.8948b	2014_a39.1909_-76.8948b	288
USGS_DRO391955	Osmia	taurus	male	USGS_DRO13007	Maryland	9	8	72	2014	yes	no	39.2347	-76.0079	a39.2347_-76.0079b	2014_a39.2347_-76.0079b	216
USGS_DRO391959	Osmia	collinsiae	male	USGS_DRO13007	Maryland	9	8	72	2014	yes	no	39.2347	-76.0079	a39.2347_-76.0079b	2014_a39.2347_-76.0079b	216
USGS_DRO391960	Osmia	taurus	male	USGS_DRO13007	Maryland	9	8	72	2014	yes	no	39.2347	-76.0079	a39.2347_-76.0079b	2014_a39.2347_-76.0079b	216
USGS_DRO391961	Osmia	taurus	male	USGS_DRO13007	Maryland	9	8	72	2014	yes	no	39.2347	-76.0079	a39.2347_-76.0079b	2014_a39.2347_-76.0079b	216
USGS_DRO391962	Osmia	pumila	male	USGS_DRO13007	Maryland	9	8	72	2014	yes	no	39.2347	-76.0079	a39.2347_-76.0079b	2014_a39.2347_-76.0079b	216
USGS_DRO391989	Osmia	taurus	male	USGS_DRO13025	Maryland	9	8	72	2014	yes	no	39.2216	-75.9815	a39.221633_-75.981522b	2014_a39.221633_-75.981522b	369
USGS_DRO391990	Osmia	taurus	male	USGS_DRO13025	Maryland	9	8	72	2014	yes	no	39.2216	-75.9815	a39.221633_-75.981522b	2014_a39.221633_-75.981522b	369
USGS_DRO391992	Osmia	cornifrons	female	USGS_DRO13025	Maryland	9	8	72	2014	yes	no	39.2216	-75.9815	a39.221633_-75.981522b	2014_a39.221633_-75.981522b	369
USGS_DRO391994	Osmia	pumila	male	USGS_DRO13025	Maryland	9	8	72	2014	yes	no	39.2216	-75.9815	a39.221633_-75.981522b	2014_a39.221633_-75.981522b	369
USGS_DRO394207	Osmia	taurus	male	USGS_DRO13628	Maryland	9	8	72	2014	yes	no	38.4917	-76.5914	a38.4917_-76.5914b	2014_a38.4917_-76.5914b	135
USGS_DRO394208	Osmia	taurus	male	USGS_DRO13628	Maryland	9	8	72	2014	yes	no	38.4917	-76.5914	a38.4917_-76.5914b	2014_a38.4917_-76.5914b	135
USGS_DRO394209	Osmia	taurus	male	USGS_DRO13628	Maryland	9	8	72	2014	yes	no	38.4917	-76.5914	a38.4917_-76.5914b	2014_a38.4917_-76.5914b	135
USGS_DRO394210	Osmia	taurus	male	USGS_DRO13628	Maryland	9	8	72	2014	yes	no	38.4917	-76.5914	a38.4917_-76.5914b	2014_a38.4917_-76.5914b	135
USGS_DRO394211	Osmia	taurus	male	USGS_DRO13628	Maryland	9	8	72	2014	yes	no	38.4917	-76.5914	a38.4917_-76.5914b	2014_a38.4917_-76.5914b	135
USGS_DRO394214	Osmia	taurus	male	USGS_DRO13628	Maryland	9	8	72	2014	yes	no	38.4917	-76.5914	a38.4917_-76.5914b	2014_a38.4917_-76.5914b	135
USGS_DRO394251	Osmia	taurus	male	USGS_DRO13635	Maryland	9	8	72	2014	yes	no	38.4459	-76.4584	a38.4459_-76.4584b	2014_a38.4459_-76.4584b	360
USGS_DRO394253	Osmia	taurus	male	USGS_DRO13635	Maryland	9	8	72	2014	yes	no	38.4459	-76.4584	a38.4459_-76.4584b	2014_a38.4459_-76.4584b	360
USGS_DRO394254	Osmia	taurus	male	USGS_DRO13635	Maryland	9	8	72	2014	yes	no	38.4459	-76.4584	a38.4459_-76.4584b	2014_a38.4459_-76.4584b	360
USGS_DRO394258	Osmia	pumila	male	USGS_DRO13635	Maryland	9	8	72	2014	yes	no	38.4459	-76.4584	a38.4459_-76.4584b	2014_a38.4459_-76.4584b	360
USGS_DRO394884	Osmia	collinsiae	male	USGS_DRO13578	Maryland	9	8	72	2014	yes	no	38.2351	-75.4551	a38.2351_-75.4551b	2014_a38.2351_-75.4551b	279
USGS_DRO395118	Osmia	taurus	male	USGS_DRO12989	Maryland	9	8	72	2014	yes	no	38.5502	-77.2	a38.550182_-77.199955b	2014_a38.550182_-77.199955b	822
USGS_DRO395119	Osmia	lignaria	male	USGS_DRO12989	Maryland	9	8	72	2014	yes	no	38.5502	-77.2	a38.550182_-77.199955b	2014_a38.550182_-77.199955b	822
USGS_DRO395120	Osmia	taurus	male	USGS_DRO12989	Maryland	9	8	72	2014	yes	no	38.5502	-77.2	a38.550182_-77.199955b	2014_a38.550182_-77.199955b	822
USGS_DRO395121	Osmia	taurus	male	USGS_DRO12989	Maryland	9	8	72	2014	yes	no	38.5502	-77.2	a38.550182_-77.199955b	2014_a38.550182_-77.199955b	822
USGS_DRO395122	Osmia	taurus	male	USGS_DRO12989	Maryland	9	8	72	2014	yes	no	38.5502	-77.2	a38.550182_-77.199955b	2014_a38.550182_-77.199955b	822
USGS_DRO395126	Osmia	taurus	male	USGS_DRO12989	Maryland	9	8	72	2014	yes	no	38.5502	-77.2	a38.550182_-77.199955b	2014_a38.550182_-77.199955b	822
USGS_DRO395127	Osmia	taurus	male	USGS_DRO12989	Maryland	9	8	72	2014	yes	no	38.5502	-77.2	a38.550182_-77.199955b	2014_a38.550182_-77.199955b	822
USGS_DRO395128	Osmia	taurus	male	USGS_DRO12989	Maryland	9	8	72	2014	yes	no	38.5502	-77.2	a38.550182_-77.199955b	2014_a38.550182_-77.199955b	822
USGS_DRO395132	Osmia	taurus	male	USGS_DRO12989	Maryland	9	8	72	2014	yes	no	38.5502	-77.2	a38.550182_-77.199955b	2014_a38.550182_-77.199955b	822
USGS_DRO396032	Osmia	taurus	male	USGS_DRO13394	Maryland	9	9	81	2014	yes	no	39.2845	-77.5501	a39.2845_-77.550067b	2014_a39.2845_-77.550067b	225
USGS_DRO396035	Osmia	cornifrons	male	USGS_DRO13394	Maryland	9	9	81	2014	yes	no	39.2845	-77.5501	a39.2845_-77.550067b	2014_a39.2845_-77.550067b	225
USGS_DRO396048	Osmia	taurus	male	USGS_DRO13408	Maryland	9	9	81	2014	yes	no	39.3249	-77.6644	a39.3249_-77.6644b	2014_a39.3249_-77.6644b	153
USGS_DRO396733	Osmia	cornifrons	male	USGS_DRO13611	Maryland	9	9	81	2014	yes	no	39.5214	-76.1071	a39.5214_-76.1071b	2014_a39.5214_-76.1071b	207
USGS_DRO398205	Osmia	taurus	male	USGS_DRO13740	Maryland	9	8	72	2014	yes	no	38.3986	-75.2263	a38.3986_-75.2263b	2014_a38.3986_-75.2263b	234
USGS_DRO398206	Osmia	taurus	male	USGS_DRO13740	Maryland	9	8	72	2014	yes	no	38.3986	-75.2263	a38.3986_-75.2263b	2014_a38.3986_-75.2263b	234
USGS_DRO398207	Osmia	taurus	male	USGS_DRO13740	Maryland	9	8	72	2014	yes	no	38.3986	-75.2263	a38.3986_-75.2263b	2014_a38.3986_-75.2263b	234
USGS_DRO398208	Osmia	taurus	male	USGS_DRO13740	Maryland	9	8	72	2014	yes	no	38.3986	-75.2263	a38.3986_-75.2263b	2014_a38.3986_-75.2263b	234
USGS_DRO398209	Osmia	taurus	male	USGS_DRO13740	Maryland	9	8	72	2014	yes	no	38.3986	-75.2263	a38.3986_-75.2263b	2014_a38.3986_-75.2263b	234
USGS_DRO398210	Osmia	taurus	male	USGS_DRO13740	Maryland	9	8	72	2014	yes	no	38.3986	-75.2263	a38.3986_-75.2263b	2014_a38.3986_-75.2263b	234
USGS_DRO398213	Osmia	taurus	male	USGS_DRO13740	Maryland	9	8	72	2014	yes	no	38.3986	-75.2263	a38.3986_-75.2263b	2014_a38.3986_-75.2263b	234
USGS_DRO398215	Osmia	taurus	male	USGS_DRO13740	Maryland	9	8	72	2014	yes	no	38.3986	-75.2263	a38.3986_-75.2263b	2014_a38.3986_-75.2263b	234
USGS_DRO398216	Osmia	taurus	male	USGS_DRO13740	Maryland	9	8	72	2014	yes	no	38.3986	-75.2263	a38.3986_-75.2263b	2014_a38.3986_-75.2263b	234
USGS_DRO398217	Osmia	taurus	male	USGS_DRO13740	Maryland	9	8	72	2014	yes	no	38.3986	-75.2263	a38.3986_-75.2263b	2014_a38.3986_-75.2263b	234
USGS_DRO398218	Osmia	taurus	male	USGS_DRO13740	Maryland	9	8	72	2014	yes	no	38.3986	-75.2263	a38.3986_-75.2263b	2014_a38.3986_-75.2263b	234
USGS_DRO398219	Osmia	taurus	male	USGS_DRO13740	Maryland	9	8	72	2014	yes	no	38.3986	-75.2263	a38.3986_-75.2263b	2014_a38.3986_-75.2263b	234
USGS_DRO398220	Osmia	taurus	male	USGS_DRO13740	Maryland	9	8	72	2014	yes	no	38.3986	-75.2263	a38.3986_-75.2263b	2014_a38.3986_-75.2263b	234
USGS_DRO398221	Osmia	taurus	male	USGS_DRO13740	Maryland	9	8	72	2014	yes	no	38.3986	-75.2263	a38.3986_-75.2263b	2014_a38.3986_-75.2263b	234
USGS_DRO398222	Osmia	taurus	male	USGS_DRO13740	Maryland	9	8	72	2014	yes	no	38.3986	-75.2263	a38.3986_-75.2263b	2014_a38.3986_-75.2263b	234
USGS_DRO400631	Osmia	taurus	male	USGS_DRO13847	Maryland	9	8	72	2014	yes	no	38.1327	-76.4334	a38.1327_-76.4334b	2014_a38.1327_-76.4334b	288
USGS_DRO400634	Osmia	atriventris	male	USGS_DRO13847	Maryland	9	8	72	2014	yes	no	38.1327	-76.4334	a38.1327_-76.4334b	2014_a38.1327_-76.4334b	288
USGS_DRO400635	Osmia	pumila	male	USGS_DRO13847	Maryland	9	8	72	2014	yes	no	38.1327	-76.4334	a38.1327_-76.4334b	2014_a38.1327_-76.4334b	288
USGS_DRO400636	Osmia	pumila	male	USGS_DRO13847	Maryland	9	8	72	2014	yes	no	38.1327	-76.4334	a38.1327_-76.4334b	2014_a38.1327_-76.4334b	288
USGS_DRO400638	Osmia	atriventris	male	USGS_DRO13847	Maryland	9	8	72	2014	yes	no	38.1327	-76.4334	a38.1327_-76.4334b	2014_a38.1327_-76.4334b	288
USGS_DRO400639	Osmia	pumila	male	USGS_DRO13847	Maryland	9	8	72	2014	yes	no	38.1327	-76.4334	a38.1327_-76.4334b	2014_a38.1327_-76.4334b	288
USGS_DRO400720	Osmia	atriventris	male	USGS_DRO13828	Maryland	9	8	72	2014	yes	no	38.2619	-76.4314	a38.261883_-76.4314b	2014_a38.261883_-76.4314b	405
USGS_DRO400721	Osmia	taurus	male	USGS_DRO13828	Maryland	9	8	72	2014	yes	no	38.2619	-76.4314	a38.261883_-76.4314b	2014_a38.261883_-76.4314b	405
USGS_DRO400722	Osmia	taurus	male	USGS_DRO13828	Maryland	9	8	72	2014	yes	no	38.2619	-76.4314	a38.261883_-76.4314b	2014_a38.261883_-76.4314b	405
USGS_DRO400723	Osmia	taurus	male	USGS_DRO13828	Maryland	9	8	72	2014	yes	no	38.2619	-76.4314	a38.261883_-76.4314b	2014_a38.261883_-76.4314b	405
USGS_DRO400726	Osmia	taurus	male	USGS_DRO13828	Maryland	9	8	72	2014	yes	no	38.2619	-76.4314	a38.261883_-76.4314b	2014_a38.261883_-76.4314b	405
USGS_DRO400727	Osmia	taurus	male	USGS_DRO13828	Maryland	9	8	72	2014	yes	no	38.2619	-76.4314	a38.261883_-76.4314b	2014_a38.261883_-76.4314b	405
USGS_DRO400729	Osmia	taurus	male	USGS_DRO13828	Maryland	9	8	72	2014	yes	no	38.2619	-76.4314	a38.261883_-76.4314b	2014_a38.261883_-76.4314b	405
USGS_DRO400731	Osmia	atriventris	male	USGS_DRO13828	Maryland	9	8	72	2014	yes	no	38.2619	-76.4314	a38.261883_-76.4314b	2014_a38.261883_-76.4314b	405
USGS_DRO400735	Osmia	pumila	male	USGS_DRO13828	Maryland	9	8	72	2014	yes	no	38.2619	-76.4314	a38.261883_-76.4314b	2014_a38.261883_-76.4314b	405
USGS_DRO400947	Osmia	taurus	male	USGS_DRO13819	Maryland	9	8	72	2014	yes	no	38.2619	-76.4314	a38.261883_-76.4314b	2014_a38.261883_-76.4314b	405
USGS_DRO400948	Osmia	taurus	male	USGS_DRO13819	Maryland	9	8	72	2014	yes	no	38.2619	-76.4314	a38.261883_-76.4314b	2014_a38.261883_-76.4314b	405
USGS_DRO400949	Osmia	taurus	male	USGS_DRO13819	Maryland	9	8	72	2014	yes	no	38.2619	-76.4314	a38.261883_-76.4314b	2014_a38.261883_-76.4314b	405
USGS_DRO400951	Osmia	taurus	male	USGS_DRO13819	Maryland	9	8	72	2014	yes	no	38.2619	-76.4314	a38.261883_-76.4314b	2014_a38.261883_-76.4314b	405
USGS_DRO400952	Osmia	taurus	male	USGS_DRO13819	Maryland	9	8	72	2014	yes	no	38.2619	-76.4314	a38.261883_-76.4314b	2014_a38.261883_-76.4314b	405
USGS_DRO400953	Osmia	taurus	male	USGS_DRO13819	Maryland	9	8	72	2014	yes	no	38.2619	-76.4314	a38.261883_-76.4314b	2014_a38.261883_-76.4314b	405
USGS_DRO400957	Osmia	pumila	male	USGS_DRO13819	Maryland	9	8	72	2014	yes	no	38.2619	-76.4314	a38.261883_-76.4314b	2014_a38.261883_-76.4314b	405
USGS_DRO400959	Osmia	pumila	male	USGS_DRO13819	Maryland	9	8	72	2014	yes	no	38.2619	-76.4314	a38.261883_-76.4314b	2014_a38.261883_-76.4314b	405
USGS_DRO403080	Osmia	cornifrons	male	USGS_DRO13429	Maryland	9	8	72	2014	yes	no	39.3794	-77.7492	a39.379386_-77.749243b	2014_a39.379386_-77.749243b	504
USGS_DRO403085	Osmia	cornifrons	male	USGS_DRO13429	Maryland	9	8	72	2014	yes	no	39.3794	-77.7492	a39.379386_-77.749243b	2014_a39.379386_-77.749243b	504
USGS_DRO403087	Osmia	taurus	male	USGS_DRO13429	Maryland	9	8	72	2014	yes	no	39.3794	-77.7492	a39.379386_-77.749243b	2014_a39.379386_-77.749243b	504
USGS_DRO403089	Osmia	taurus	male	USGS_DRO13429	Maryland	9	8	72	2014	yes	no	39.3794	-77.7492	a39.379386_-77.749243b	2014_a39.379386_-77.749243b	504
USGS_DRO403093	Osmia	cornifrons	male	USGS_DRO13429	Maryland	9	8	72	2014	yes	no	39.3794	-77.7492	a39.379386_-77.749243b	2014_a39.379386_-77.749243b	504
USGS_DRO403096	Osmia	cornifrons	male	USGS_DRO13429	Maryland	9	8	72	2014	yes	no	39.3794	-77.7492	a39.379386_-77.749243b	2014_a39.379386_-77.749243b	504
USGS_DRO403097	Osmia	cornifrons	male	USGS_DRO13429	Maryland	9	8	72	2014	yes	no	39.3794	-77.7492	a39.379386_-77.749243b	2014_a39.379386_-77.749243b	504
USGS_DRO403098	Osmia	taurus	male	USGS_DRO13429	Maryland	9	8	72	2014	yes	no	39.3794	-77.7492	a39.379386_-77.749243b	2014_a39.379386_-77.749243b	504
USGS_DRO403099	Osmia	cornifrons	male	USGS_DRO13429	Maryland	9	8	72	2014	yes	no	39.3794	-77.7492	a39.379386_-77.749243b	2014_a39.379386_-77.749243b	504
USGS_DRO403102	Osmia	cornifrons	male	USGS_DRO13429	Maryland	9	8	72	2014	yes	no	39.3794	-77.7492	a39.379386_-77.749243b	2014_a39.379386_-77.749243b	504
USGS_DRO403108	Osmia	cornifrons	male	USGS_DRO13429	Maryland	9	8	72	2014	yes	no	39.3794	-77.7492	a39.379386_-77.749243b	2014_a39.379386_-77.749243b	504
USGS_DRO403117	Osmia	taurus	male	USGS_DRO13429	Maryland	9	8	72	2014	yes	no	39.3794	-77.7492	a39.379386_-77.749243b	2014_a39.379386_-77.749243b	504
USGS_DRO403123	Osmia	cornifrons	male	USGS_DRO13429	Maryland	9	8	72	2014	yes	no	39.3794	-77.7492	a39.379386_-77.749243b	2014_a39.379386_-77.749243b	504
USGS_DRO403124	Osmia	cornifrons	male	USGS_DRO13429	Maryland	9	8	72	2014	yes	no	39.3794	-77.7492	a39.379386_-77.749243b	2014_a39.379386_-77.749243b	504
USGS_DRO403129	Osmia	cornifrons	female	USGS_DRO13429	Maryland	9	8	72	2014	yes	no	39.3794	-77.7492	a39.379386_-77.749243b	2014_a39.379386_-77.749243b	504
USGS_DRO403130	Osmia	cornifrons	male	USGS_DRO13429	Maryland	9	8	72	2014	yes	no	39.3794	-77.7492	a39.379386_-77.749243b	2014_a39.379386_-77.749243b	504
USGS_DRO403137	Osmia	taurus	male	USGS_DRO13429	Maryland	9	8	72	2014	yes	no	39.3794	-77.7492	a39.379386_-77.749243b	2014_a39.379386_-77.749243b	504
USGS_DRO403182	Osmia	taurus	male	USGS_DRO12911	Maryland	9	8	72	2014	yes	no	38.7253	-76.7134	a38.72525_-76.71345b	2014_a38.72525_-76.71345b	432
USGS_DRO403183	Osmia	taurus	male	USGS_DRO12911	Maryland	9	8	72	2014	yes	no	38.7253	-76.7134	a38.72525_-76.71345b	2014_a38.72525_-76.71345b	432
USGS_DRO403185	Osmia	collinsiae	male	USGS_DRO12911	Maryland	9	8	72	2014	yes	no	38.7253	-76.7134	a38.72525_-76.71345b	2014_a38.72525_-76.71345b	432
USGS_DRO403186	Osmia	taurus	male	USGS_DRO12911	Maryland	9	8	72	2014	yes	no	38.7253	-76.7134	a38.72525_-76.71345b	2014_a38.72525_-76.71345b	432
USGS_DRO403187	Osmia	taurus	male	USGS_DRO12911	Maryland	9	8	72	2014	yes	no	38.7253	-76.7134	a38.72525_-76.71345b	2014_a38.72525_-76.71345b	432
USGS_DRO403188	Osmia	taurus	male	USGS_DRO12911	Maryland	9	8	72	2014	yes	no	38.7253	-76.7134	a38.72525_-76.71345b	2014_a38.72525_-76.71345b	432
USGS_DRO403189	Osmia	taurus	male	USGS_DRO12911	Maryland	9	8	72	2014	yes	no	38.7253	-76.7134	a38.72525_-76.71345b	2014_a38.72525_-76.71345b	432
USGS_DRO403191	Osmia	taurus	male	USGS_DRO12911	Maryland	9	8	72	2014	yes	no	38.7253	-76.7134	a38.72525_-76.71345b	2014_a38.72525_-76.71345b	432
USGS_DRO403193	Osmia	taurus	male	USGS_DRO12911	Maryland	9	8	72	2014	yes	no	38.7253	-76.7134	a38.72525_-76.71345b	2014_a38.72525_-76.71345b	432
USGS_DRO403194	Osmia	taurus	male	USGS_DRO12911	Maryland	9	8	72	2014	yes	no	38.7253	-76.7134	a38.72525_-76.71345b	2014_a38.72525_-76.71345b	432
USGS_DRO403197	Osmia	pumila	male	USGS_DRO12911	Maryland	9	8	72	2014	yes	no	38.7253	-76.7134	a38.72525_-76.71345b	2014_a38.72525_-76.71345b	432
USGS_DRO403746	Osmia	taurus	male	USGS_DRO13969	Maryland	9	8	72	2014	yes	no	39.0035	-77.0869	a39.0035_-77.0869b	2014_a39.0035_-77.0869b	72
USGS_DRO403748	Osmia	taurus	male	USGS_DRO13969	Maryland	9	8	72	2014	yes	no	39.0035	-77.0869	a39.0035_-77.0869b	2014_a39.0035_-77.0869b	72
USGS_DRO403749	Osmia	cornifrons	male	USGS_DRO13969	Maryland	9	8	72	2014	yes	no	39.0035	-77.0869	a39.0035_-77.0869b	2014_a39.0035_-77.0869b	72
USGS_DRO404015	Osmia	cornifrons	male	USGS_DRO13890	District of Columbia	9	8	72	2014	yes	no	38.9841	-77.0447	a38.9841_-77.044667b	2014_a38.9841_-77.044667b	424
USGS_DRO404017	Osmia	cornifrons	male	USGS_DRO13890	District of Columbia	9	8	72	2014	yes	no	38.9841	-77.0447	a38.9841_-77.044667b	2014_a38.9841_-77.044667b	424
USGS_DRO404037	Osmia	taurus	male	USGS_DRO13907	Maryland	8	8	64	2014	yes	no	39.1018	-77.4706	a39.101767_-77.470642b	2014_a39.101767_-77.470642b	808
USGS_DRO404041	Osmia	taurus	male	USGS_DRO13907	Maryland	8	8	64	2014	yes	no	39.1018	-77.4706	a39.101767_-77.470642b	2014_a39.101767_-77.470642b	808
USGS_DRO421113	Osmia	pumila	male	USGS_DRO14416	Maryland	8	38	304	2015	yes	no	39.6145	-79.1149	a39.6145_-79.1149b	2015_a39.6145_-79.1149b	512
USGS_DRO421117	Osmia	cornifrons	male	USGS_DRO14416	Maryland	8	38	304	2015	yes	no	39.6145	-79.1149	a39.6145_-79.1149b	2015_a39.6145_-79.1149b	512
USGS_DRO422670	Osmia	taurus	male	USGS_DRO14454	Maryland	9	8	72	2015	yes	no	39.3466	-77.7476	a39.34658_-77.74756b	2015_a39.34658_-77.74756b	144
USGS_DRO422672	Osmia	taurus	male	USGS_DRO14454	Maryland	9	8	72	2015	yes	no	39.3466	-77.7476	a39.34658_-77.74756b	2015_a39.34658_-77.74756b	144
USGS_DRO422842	Osmia	taurus	male	USGS_DRO14481	Maryland	9	8	72	2014	yes	no	38.6239	-76.6684	a38.6239_-76.6684b	2014_a38.6239_-76.6684b	207
USGS_DRO422843	Osmia	taurus	male	USGS_DRO14481	Maryland	9	8	72	2014	yes	no	38.6239	-76.6684	a38.6239_-76.6684b	2014_a38.6239_-76.6684b	207
USGS_DRO422845	Osmia	taurus	male	USGS_DRO14481	Maryland	9	8	72	2014	yes	no	38.6239	-76.6684	a38.6239_-76.6684b	2014_a38.6239_-76.6684b	207
USGS_DRO422846	Osmia	taurus	male	USGS_DRO14481	Maryland	9	8	72	2014	yes	no	38.6239	-76.6684	a38.6239_-76.6684b	2014_a38.6239_-76.6684b	207
USGS_DRO422847	Osmia	taurus	male	USGS_DRO14481	Maryland	9	8	72	2014	yes	no	38.6239	-76.6684	a38.6239_-76.6684b	2014_a38.6239_-76.6684b	207
USGS_DRO422848	Osmia	taurus	male	USGS_DRO14481	Maryland	9	8	72	2014	yes	no	38.6239	-76.6684	a38.6239_-76.6684b	2014_a38.6239_-76.6684b	207
USGS_DRO422850	Osmia	taurus	male	USGS_DRO14481	Maryland	9	8	72	2014	yes	no	38.6239	-76.6684	a38.6239_-76.6684b	2014_a38.6239_-76.6684b	207
USGS_DRO422851	Osmia	taurus	male	USGS_DRO14481	Maryland	9	8	72	2014	yes	no	38.6239	-76.6684	a38.6239_-76.6684b	2014_a38.6239_-76.6684b	207
USGS_DRO422852	Osmia	taurus	male	USGS_DRO14481	Maryland	9	8	72	2014	yes	no	38.6239	-76.6684	a38.6239_-76.6684b	2014_a38.6239_-76.6684b	207
USGS_DRO422855	Osmia	pumila	male	USGS_DRO14481	Maryland	9	8	72	2014	yes	no	38.6239	-76.6684	a38.6239_-76.6684b	2014_a38.6239_-76.6684b	207
USGS_DRO422857	Osmia	pumila	male	USGS_DRO14481	Maryland	9	8	72	2014	yes	no	38.6239	-76.6684	a38.6239_-76.6684b	2014_a38.6239_-76.6684b	207
USGS_DRO422861	Osmia	pumila	male	USGS_DRO14481	Maryland	9	8	72	2014	yes	no	38.6239	-76.6684	a38.6239_-76.6684b	2014_a38.6239_-76.6684b	207
USGS_DRO424302	Osmia	taurus	male	USGS_DRO14586	Maryland	9	39	351	2015	yes	no	38.8555	-76.1178	a38.855475_-76.117804b	2015_a38.855475_-76.117804b	567
USGS_DRO424303	Osmia	taurus	male	USGS_DRO14586	Maryland	9	39	351	2015	yes	no	38.8555	-76.1178	a38.855475_-76.117804b	2015_a38.855475_-76.117804b	567
USGS_DRO424304	Osmia	taurus	male	USGS_DRO14586	Maryland	9	39	351	2015	yes	no	38.8555	-76.1178	a38.855475_-76.117804b	2015_a38.855475_-76.117804b	567
USGS_DRO424305	Osmia	taurus	male	USGS_DRO14586	Maryland	9	39	351	2015	yes	no	38.8555	-76.1178	a38.855475_-76.117804b	2015_a38.855475_-76.117804b	567
USGS_DRO424306	Osmia	taurus	male	USGS_DRO14586	Maryland	9	39	351	2015	yes	no	38.8555	-76.1178	a38.855475_-76.117804b	2015_a38.855475_-76.117804b	567
USGS_DRO424307	Osmia	taurus	male	USGS_DRO14586	Maryland	9	39	351	2015	yes	no	38.8555	-76.1178	a38.855475_-76.117804b	2015_a38.855475_-76.117804b	567
USGS_DRO424308	Osmia	taurus	male	USGS_DRO14586	Maryland	9	39	351	2015	yes	no	38.8555	-76.1178	a38.855475_-76.117804b	2015_a38.855475_-76.117804b	567
USGS_DRO424309	Osmia	taurus	male	USGS_DRO14586	Maryland	9	39	351	2015	yes	no	38.8555	-76.1178	a38.855475_-76.117804b	2015_a38.855475_-76.117804b	567
USGS_DRO424310	Osmia	taurus	male	USGS_DRO14586	Maryland	9	39	351	2015	yes	no	38.8555	-76.1178	a38.855475_-76.117804b	2015_a38.855475_-76.117804b	567
USGS_DRO424311	Osmia	taurus	male	USGS_DRO14586	Maryland	9	39	351	2015	yes	no	38.8555	-76.1178	a38.855475_-76.117804b	2015_a38.855475_-76.117804b	567
USGS_DRO424312	Osmia	taurus	male	USGS_DRO14586	Maryland	9	39	351	2015	yes	no	38.8555	-76.1178	a38.855475_-76.117804b	2015_a38.855475_-76.117804b	567
USGS_DRO424313	Osmia	taurus	male	USGS_DRO14586	Maryland	9	39	351	2015	yes	no	38.8555	-76.1178	a38.855475_-76.117804b	2015_a38.855475_-76.117804b	567
USGS_DRO424314	Osmia	taurus	male	USGS_DRO14586	Maryland	9	39	351	2015	yes	no	38.8555	-76.1178	a38.855475_-76.117804b	2015_a38.855475_-76.117804b	567
USGS_DRO424315	Osmia	taurus	male	USGS_DRO14586	Maryland	9	39	351	2015	yes	no	38.8555	-76.1178	a38.855475_-76.117804b	2015_a38.855475_-76.117804b	567
USGS_DRO424316	Osmia	taurus	male	USGS_DRO14586	Maryland	9	39	351	2015	yes	no	38.8555	-76.1178	a38.855475_-76.117804b	2015_a38.855475_-76.117804b	567
USGS_DRO424318	Osmia	atriventris	male	USGS_DRO14586	Maryland	9	39	351	2015	yes	no	38.8555	-76.1178	a38.855475_-76.117804b	2015_a38.855475_-76.117804b	567
USGS_DRO424320	Osmia	pumila	male	USGS_DRO14586	Maryland	9	39	351	2015	yes	no	38.8555	-76.1178	a38.855475_-76.117804b	2015_a38.855475_-76.117804b	567
USGS_DRO426359	Osmia	cornifrons	male	USGS_DRO14660	Maryland	9	8	72	2015	yes	no	39.6733	-75.9312	a39.673267_-75.9312b	2015_a39.673267_-75.9312b	477
USGS_DRO426503	Osmia	taurus	male	USGS_DRO14677	Maryland	9	8	72	2014	yes	no	38.268	-76.6137	a38.268025_-76.6137b	2014_a38.268025_-76.6137b	360
USGS_DRO426504	Osmia	taurus	male	USGS_DRO14677	Maryland	9	8	72	2014	yes	no	38.268	-76.6137	a38.268025_-76.6137b	2014_a38.268025_-76.6137b	360
USGS_DRO426505	Osmia	taurus	male	USGS_DRO14677	Maryland	9	8	72	2014	yes	no	38.268	-76.6137	a38.268025_-76.6137b	2014_a38.268025_-76.6137b	360
USGS_DRO426506	Osmia	taurus	male	USGS_DRO14677	Maryland	9	8	72	2014	yes	no	38.268	-76.6137	a38.268025_-76.6137b	2014_a38.268025_-76.6137b	360
USGS_DRO426507	Osmia	taurus	male	USGS_DRO14677	Maryland	9	8	72	2014	yes	no	38.268	-76.6137	a38.268025_-76.6137b	2014_a38.268025_-76.6137b	360
USGS_DRO426509	Osmia	taurus	male	USGS_DRO14677	Maryland	9	8	72	2014	yes	no	38.268	-76.6137	a38.268025_-76.6137b	2014_a38.268025_-76.6137b	360
USGS_DRO426510	Osmia	taurus	male	USGS_DRO14677	Maryland	9	8	72	2014	yes	no	38.268	-76.6137	a38.268025_-76.6137b	2014_a38.268025_-76.6137b	360
USGS_DRO426512	Osmia	georgica	male	USGS_DRO14683	Maryland	9	8	72	2014	yes	no	38.268	-76.6137	a38.268025_-76.6137b	2014_a38.268025_-76.6137b	360
USGS_DRO426514	Osmia	georgica	male	USGS_DRO14683	Maryland	9	8	72	2014	yes	no	38.268	-76.6137	a38.268025_-76.6137b	2014_a38.268025_-76.6137b	360
USGS_DRO426515	Osmia	taurus	male	USGS_DRO14683	Maryland	9	8	72	2014	yes	no	38.268	-76.6137	a38.268025_-76.6137b	2014_a38.268025_-76.6137b	360
USGS_DRO150915	Osmia	pumila	male	USGS_DRO6964	Maryland	6	3	18	2010	yes	no	39.0797	-77.0069	a39.0797_-77.00685b	2010_a39.0797_-77.00685b	63
USGS_DRO150917	Osmia	atriventris	male	USGS_DRO6964	Maryland	6	3	18	2010	yes	no	39.0797	-77.0069	a39.0797_-77.00685b	2010_a39.0797_-77.00685b	63
USGS_DRO150918	Osmia	pumila	male	USGS_DRO6964	Maryland	6	3	18	2010	yes	no	39.0797	-77.0069	a39.0797_-77.00685b	2010_a39.0797_-77.00685b	63
USGS_DRO371143	Osmia	taurus	female	USGS_DRO12373	Maryland	9	15	135	2013	yes	no	38.8555	-76.1178	a38.855475_-76.117804b	2013_a38.855475_-76.117804b	135
USGS_DRO371144	Osmia	taurus	male	USGS_DRO12373	Maryland	9	15	135	2013	yes	no	38.8555	-76.1178	a38.855475_-76.117804b	2013_a38.855475_-76.117804b	135
USGS_DRO371151	Osmia	taurus	male	USGS_DRO12373	Maryland	9	15	135	2013	yes	no	38.8555	-76.1178	a38.855475_-76.117804b	2013_a38.855475_-76.117804b	135
USGS_DRO371152	Osmia	taurus	male	USGS_DRO12373	Maryland	9	15	135	2013	yes	no	38.8555	-76.1178	a38.855475_-76.117804b	2013_a38.855475_-76.117804b	135
USGS_DRO371156	Osmia	taurus	male	USGS_DRO12373	Maryland	9	15	135	2013	yes	no	38.8555	-76.1178	a38.855475_-76.117804b	2013_a38.855475_-76.117804b	135
USGS_DRO371158	Osmia	taurus	male	USGS_DRO12373	Maryland	9	15	135	2013	yes	no	38.8555	-76.1178	a38.855475_-76.117804b	2013_a38.855475_-76.117804b	135
USGS_DRO371163	Osmia	taurus	male	USGS_DRO12373	Maryland	9	15	135	2013	yes	no	38.8555	-76.1178	a38.855475_-76.117804b	2013_a38.855475_-76.117804b	135
USGS_DRO371166	Osmia	taurus	male	USGS_DRO12373	Maryland	9	15	135	2013	yes	no	38.8555	-76.1178	a38.855475_-76.117804b	2013_a38.855475_-76.117804b	135
USGS_DRO371169	Osmia	taurus	male	USGS_DRO12373	Maryland	9	15	135	2013	yes	no	38.8555	-76.1178	a38.855475_-76.117804b	2013_a38.855475_-76.117804b	135
USGS_DRO371178	Osmia	taurus	female	USGS_DRO12373	Maryland	9	15	135	2013	yes	no	38.8555	-76.1178	a38.855475_-76.117804b	2013_a38.855475_-76.117804b	135
USGS_DRO371197	Osmia	pumila	male	USGS_DRO12373	Maryland	9	15	135	2013	yes	no	38.8555	-76.1178	a38.855475_-76.117804b	2013_a38.855475_-76.117804b	135
USGS_DRO371199	Osmia	georgica	male	USGS_DRO12373	Maryland	9	15	135	2013	yes	no	38.8555	-76.1178	a38.855475_-76.117804b	2013_a38.855475_-76.117804b	135
USGS_DRO371204	Osmia	pumila	male	USGS_DRO12373	Maryland	9	15	135	2013	yes	no	38.8555	-76.1178	a38.855475_-76.117804b	2013_a38.855475_-76.117804b	135
USGS_DRO371217	Osmia	pumila	male	USGS_DRO12373	Maryland	9	15	135	2013	yes	no	38.8555	-76.1178	a38.855475_-76.117804b	2013_a38.855475_-76.117804b	135
USGS_DRO373004	Osmia	pumila	male	USGS_DRO12373	Maryland	9	15	135	2013	yes	no	38.8555	-76.1178	a38.855475_-76.117804b	2013_a38.855475_-76.117804b	135
USGS_DRO373016	Osmia	taurus	male	USGS_DRO12373	Maryland	9	15	135	2013	yes	no	38.8555	-76.1178	a38.855475_-76.117804b	2013_a38.855475_-76.117804b	135
USGS_DRO373019	Osmia	taurus	female	USGS_DRO12373	Maryland	9	15	135	2013	yes	no	38.8555	-76.1178	a38.855475_-76.117804b	2013_a38.855475_-76.117804b	135
USGS_DRO373033	Osmia	taurus	male	USGS_DRO12373	Maryland	9	15	135	2013	yes	no	38.8555	-76.1178	a38.855475_-76.117804b	2013_a38.855475_-76.117804b	135
USGS_DRO373036	Osmia	pumila	male	USGS_DRO12373	Maryland	9	15	135	2013	yes	no	38.8555	-76.1178	a38.855475_-76.117804b	2013_a38.855475_-76.117804b	135
USGS_DRO373051	Osmia	taurus	female	USGS_DRO12373	Maryland	9	15	135	2013	yes	no	38.8555	-76.1178	a38.855475_-76.117804b	2013_a38.855475_-76.117804b	135
USGS_DRO373060	Osmia	taurus	male	USGS_DRO12373	Maryland	9	15	135	2013	yes	no	38.8555	-76.1178	a38.855475_-76.117804b	2013_a38.855475_-76.117804b	135
USGS_DRO373062	Osmia	taurus	male	USGS_DRO12373	Maryland	9	15	135	2013	yes	no	38.8555	-76.1178	a38.855475_-76.117804b	2013_a38.855475_-76.117804b	135
USGS_DRO373067	Osmia	pumila	male	USGS_DRO12373	Maryland	9	15	135	2013	yes	no	38.8555	-76.1178	a38.855475_-76.117804b	2013_a38.855475_-76.117804b	135
USGS_DRO373073	Osmia	taurus	male	USGS_DRO12373	Maryland	9	15	135	2013	yes	no	38.8555	-76.1178	a38.855475_-76.117804b	2013_a38.855475_-76.117804b	135
USGS_DRO373080	Osmia	taurus	male	USGS_DRO12373	Maryland	9	15	135	2013	yes	no	38.8555	-76.1178	a38.855475_-76.117804b	2013_a38.855475_-76.117804b	135
USGS_DRO373083	Osmia	taurus	male	USGS_DRO12373	Maryland	9	15	135	2013	yes	no	38.8555	-76.1178	a38.855475_-76.117804b	2013_a38.855475_-76.117804b	135
USGS_DRO373084	Osmia	georgica	male	USGS_DRO12373	Maryland	9	15	135	2013	yes	no	38.8555	-76.1178	a38.855475_-76.117804b	2013_a38.855475_-76.117804b	135
USGS_DRO373087	Osmia	taurus	male	USGS_DRO12373	Maryland	9	15	135	2013	yes	no	38.8555	-76.1178	a38.855475_-76.117804b	2013_a38.855475_-76.117804b	135
USGS_DRO377045	Osmia	cornifrons	male	USGS_DRO12651	Maryland	9	8	72	2014	yes	no	39.3466	-77.7476	a39.34658_-77.74756b	2014_a39.34658_-77.74756b	576
USGS_DRO377049	Osmia	taurus	male	USGS_DRO12651	Maryland	9	8	72	2014	yes	no	39.3466	-77.7476	a39.34658_-77.74756b	2014_a39.34658_-77.74756b	576
USGS_DRO377064	Osmia	cornifrons	male	USGS_DRO12651	Maryland	9	8	72	2014	yes	no	39.3466	-77.7476	a39.34658_-77.74756b	2014_a39.34658_-77.74756b	576
USGS_DRO377070	Osmia	pumila	male	USGS_DRO12651	Maryland	9	8	72	2014	yes	no	39.3466	-77.7476	a39.34658_-77.74756b	2014_a39.34658_-77.74756b	576
USGS_DRO377077	Osmia	cornifrons	male	USGS_DRO12651	Maryland	9	8	72	2014	yes	no	39.3466	-77.7476	a39.34658_-77.74756b	2014_a39.34658_-77.74756b	576
USGS_DRO377078	Osmia	cornifrons	male	USGS_DRO12651	Maryland	9	8	72	2014	yes	no	39.3466	-77.7476	a39.34658_-77.74756b	2014_a39.34658_-77.74756b	576
USGS_DRO377081	Osmia	cornifrons	male	USGS_DRO12651	Maryland	9	8	72	2014	yes	no	39.3466	-77.7476	a39.34658_-77.74756b	2014_a39.34658_-77.74756b	576
USGS_DRO377089	Osmia	cornifrons	male	USGS_DRO12651	Maryland	9	8	72	2014	yes	no	39.3466	-77.7476	a39.34658_-77.74756b	2014_a39.34658_-77.74756b	576
USGS_DRO377092	Osmia	cornifrons	male	USGS_DRO12651	Maryland	9	8	72	2014	yes	no	39.3466	-77.7476	a39.34658_-77.74756b	2014_a39.34658_-77.74756b	576
USGS_DRO377099	Osmia	taurus	male	USGS_DRO12651	Maryland	9	8	72	2014	yes	no	39.3466	-77.7476	a39.34658_-77.74756b	2014_a39.34658_-77.74756b	576
USGS_DRO377100	Osmia	cornifrons	male	USGS_DRO12651	Maryland	9	8	72	2014	yes	no	39.3466	-77.7476	a39.34658_-77.74756b	2014_a39.34658_-77.74756b	576
USGS_DRO383535	Osmia	taurus	male	USGS_DRO13172	Maryland	9	9	81	2014	yes	no	39.5613	-75.9144	a39.561344_-75.914422b	2014_a39.561344_-75.914422b	396
USGS_DRO383537	Osmia	taurus	male	USGS_DRO13172	Maryland	9	9	81	2014	yes	no	39.5613	-75.9144	a39.561344_-75.914422b	2014_a39.561344_-75.914422b	396
USGS_DRO383538	Osmia	atriventris	male	USGS_DRO13172	Maryland	9	9	81	2014	yes	no	39.5613	-75.9144	a39.561344_-75.914422b	2014_a39.561344_-75.914422b	396
USGS_DRO383540	Osmia	cornifrons	male	USGS_DRO13172	Maryland	9	9	81	2014	yes	no	39.5613	-75.9144	a39.561344_-75.914422b	2014_a39.561344_-75.914422b	396
USGS_DRO384373	Osmia	cornifrons	male	USGS_DRO12661	Maryland	9	8	72	2014	yes	no	39.3466	-77.7476	a39.34658_-77.74756b	2014_a39.34658_-77.74756b	576
USGS_DRO384379	Osmia	cornifrons	male	USGS_DRO12661	Maryland	9	8	72	2014	yes	no	39.3466	-77.7476	a39.34658_-77.74756b	2014_a39.34658_-77.74756b	576
USGS_DRO384389	Osmia	cornifrons	male	USGS_DRO12661	Maryland	9	8	72	2014	yes	no	39.3466	-77.7476	a39.34658_-77.74756b	2014_a39.34658_-77.74756b	576
USGS_DRO384393	Osmia	cornifrons	male	USGS_DRO12661	Maryland	9	8	72	2014	yes	no	39.3466	-77.7476	a39.34658_-77.74756b	2014_a39.34658_-77.74756b	576
USGS_DRO384434	Osmia	cornifrons	male	USGS_DRO12661	Maryland	9	8	72	2014	yes	no	39.3466	-77.7476	a39.34658_-77.74756b	2014_a39.34658_-77.74756b	576
USGS_DRO384447	Osmia	cornifrons	male	USGS_DRO12661	Maryland	9	8	72	2014	yes	no	39.3466	-77.7476	a39.34658_-77.74756b	2014_a39.34658_-77.74756b	576
USGS_DRO384468	Osmia	taurus	male	USGS_DRO12661	Maryland	9	8	72	2014	yes	no	39.3466	-77.7476	a39.34658_-77.74756b	2014_a39.34658_-77.74756b	576
USGS_DRO384469	Osmia	cornifrons	male	USGS_DRO12661	Maryland	9	8	72	2014	yes	no	39.3466	-77.7476	a39.34658_-77.74756b	2014_a39.34658_-77.74756b	576
USGS_DRO384477	Osmia	taurus	male	USGS_DRO12661	Maryland	9	8	72	2014	yes	no	39.3466	-77.7476	a39.34658_-77.74756b	2014_a39.34658_-77.74756b	576
USGS_DRO395579	Osmia	taurus	male	USGS_DRO13228	Maryland	9	7	63	2014	yes	no	38.9738	-77.172	a38.973793_-77.171978b	2014_a38.973793_-77.171978b	270
USGS_DRO395691	Osmia	pumila	male	USGS_DRO13722	Maryland	9	8	72	2014	yes	no	39.4711	-77.0453	a39.4711_-77.0453b	2014_a39.4711_-77.0453b	234
USGS_DRO396016	Osmia	cornifrons	male	USGS_DRO12831	Maryland	8	8	64	2014	yes	no	39.3215	-76.8124	a39.3215_-76.8124b	2014_a39.3215_-76.8124b	268
USGS_DRO397930	Osmia	taurus	male	USGS_DRO13734	Maryland	9	9	81	2014	yes	no	38.4472	-75.1158	a38.4472_-75.1158b	2014_a38.4472_-75.1158b	81
USGS_DRO403590	Osmia	atriventris	male	USGS_DRO13928	Maryland	9	8	72	2014	yes	no	38.3381	-76.5974	a38.3381_-76.5974b	2014_a38.3381_-76.5974b	72
USGS_DRO403593	Osmia	atriventris	female	USGS_DRO13928	Maryland	9	8	72	2014	yes	no	38.3381	-76.5974	a38.3381_-76.5974b	2014_a38.3381_-76.5974b	72
USGS_DRO403599	Osmia	taurus	male	USGS_DRO13928	Maryland	9	8	72	2014	yes	no	38.3381	-76.5974	a38.3381_-76.5974b	2014_a38.3381_-76.5974b	72
USGS_DRO404492	Osmia	cornifrons	male	USGS_DRO13879	District of Columbia	9	8	72	2014	yes	no	38.9595	-77.0504	a38.9595_-77.0504b	2014_a38.9595_-77.0504b	432
USGS_DRO404493	Osmia	taurus	male	USGS_DRO13879	District of Columbia	9	8	72	2014	yes	no	38.9595	-77.0504	a38.9595_-77.0504b	2014_a38.9595_-77.0504b	432
USGS_DRO404507	Osmia	taurus	male	USGS_DRO13879	District of Columbia	9	8	72	2014	yes	no	38.9595	-77.0504	a38.9595_-77.0504b	2014_a38.9595_-77.0504b	432
USGS_DRO404511	Osmia	taurus	male	USGS_DRO13879	District of Columbia	9	8	72	2014	yes	no	38.9595	-77.0504	a38.9595_-77.0504b	2014_a38.9595_-77.0504b	432
USGS_DRO404512	Osmia	atriventris	male	USGS_DRO13879	District of Columbia	9	8	72	2014	yes	no	38.9595	-77.0504	a38.9595_-77.0504b	2014_a38.9595_-77.0504b	432
USGS_DRO404513	Osmia	cornifrons	male	USGS_DRO13879	District of Columbia	9	8	72	2014	yes	no	38.9595	-77.0504	a38.9595_-77.0504b	2014_a38.9595_-77.0504b	432
USGS_DRO404529	Osmia	lignaria	female	USGS_DRO13879	District of Columbia	9	8	72	2014	yes	no	38.9595	-77.0504	a38.9595_-77.0504b	2014_a38.9595_-77.0504b	432
USGS_DRO404533	Osmia	taurus	male	USGS_DRO13879	District of Columbia	9	8	72	2014	yes	no	38.9595	-77.0504	a38.9595_-77.0504b	2014_a38.9595_-77.0504b	432
USGS_DRO420364	Osmia	taurus	male	USGS_DRO14381	Maryland	9	8	72	2015	yes	no	38.9728	-76.9594	a38.9728_-76.9594b	2015_a38.9728_-76.9594b	225
USGS_DRO420370	Osmia	cornifrons	male	USGS_DRO14381	Maryland	9	8	72	2015	yes	no	38.9728	-76.9594	a38.9728_-76.9594b	2015_a38.9728_-76.9594b	225
USGS_DRO420375	Osmia	pumila	male	USGS_DRO14381	Maryland	9	8	72	2015	yes	no	38.9728	-76.9594	a38.9728_-76.9594b	2015_a38.9728_-76.9594b	225
USGS_DRO420377	Osmia	atriventris	male	USGS_DRO14381	Maryland	9	8	72	2015	yes	no	38.9728	-76.9594	a38.9728_-76.9594b	2015_a38.9728_-76.9594b	225
USGS_DRO424108	Osmia	taurus	male	USGS_DRO14604	Maryland	9	8	72	2015	yes	no	39.3215	-76.8124	a39.3215_-76.8124b	2015_a39.3215_-76.8124b	288
USGS_DRO424109	Osmia	taurus	male	USGS_DRO14604	Maryland	9	8	72	2015	yes	no	39.3215	-76.8124	a39.3215_-76.8124b	2015_a39.3215_-76.8124b	288
USGS_DRO424110	Osmia	taurus	male	USGS_DRO14604	Maryland	9	8	72	2015	yes	no	39.3215	-76.8124	a39.3215_-76.8124b	2015_a39.3215_-76.8124b	288
USGS_DRO424111	Osmia	taurus	male	USGS_DRO14604	Maryland	9	8	72	2015	yes	no	39.3215	-76.8124	a39.3215_-76.8124b	2015_a39.3215_-76.8124b	288
USGS_DRO424113	Osmia	taurus	male	USGS_DRO14604	Maryland	9	8	72	2015	yes	no	39.3215	-76.8124	a39.3215_-76.8124b	2015_a39.3215_-76.8124b	288
USGS_DRO424118	Osmia	atriventris	male	USGS_DRO14604	Maryland	9	8	72	2015	yes	no	39.3215	-76.8124	a39.3215_-76.8124b	2015_a39.3215_-76.8124b	288
USGS_DRO424120	Osmia	pumila	male	USGS_DRO14604	Maryland	9	8	72	2015	yes	no	39.3215	-76.8124	a39.3215_-76.8124b	2015_a39.3215_-76.8124b	288
USGS_DRO424125	Osmia	atriventris	male	USGS_DRO14604	Maryland	9	8	72	2015	yes	no	39.3215	-76.8124	a39.3215_-76.8124b	2015_a39.3215_-76.8124b	288
USGS_DRO424126	Osmia	atriventris	male	USGS_DRO14604	Maryland	9	8	72	2015	yes	no	39.3215	-76.8124	a39.3215_-76.8124b	2015_a39.3215_-76.8124b	288
USGS_DRO424127	Osmia	atriventris	male	USGS_DRO14604	Maryland	9	8	72	2015	yes	no	39.3215	-76.8124	a39.3215_-76.8124b	2015_a39.3215_-76.8124b	288
USGS_DRO424138	Osmia	species	male	USGS_DRO14604	Maryland	9	8	72	2015	yes	no	39.3215	-76.8124	a39.3215_-76.8124b	2015_a39.3215_-76.8124b	288
USGS_DRO424215	Osmia	taurus	female	USGS_DRO14538	Maryland	9	8	72	2015	yes	no	39.5613	-75.9144	a39.561344_-75.914422b	2015_a39.561344_-75.914422b	378
USGS_DRO424444	Osmia	taurus	male	USGS_DRO14596	Maryland	9	9	81	2015	yes	no	39.5763	-75.9138	a39.5763_-75.9138b	2015_a39.5763_-75.9138b	315
USGS_DRO424445	Osmia	atriventris	male	USGS_DRO14596	Maryland	9	9	81	2015	yes	no	39.5763	-75.9138	a39.5763_-75.9138b	2015_a39.5763_-75.9138b	315
USGS_DRO424446	Osmia	taurus	male	USGS_DRO14596	Maryland	9	9	81	2015	yes	no	39.5763	-75.9138	a39.5763_-75.9138b	2015_a39.5763_-75.9138b	315
USGS_DRO424447	Osmia	taurus	male	USGS_DRO14596	Maryland	9	9	81	2015	yes	no	39.5763	-75.9138	a39.5763_-75.9138b	2015_a39.5763_-75.9138b	315
USGS_DRO424448	Osmia	atriventris	male	USGS_DRO14596	Maryland	9	9	81	2015	yes	no	39.5763	-75.9138	a39.5763_-75.9138b	2015_a39.5763_-75.9138b	315
USGS_DRO424449	Osmia	taurus	male	USGS_DRO14596	Maryland	9	9	81	2015	yes	no	39.5763	-75.9138	a39.5763_-75.9138b	2015_a39.5763_-75.9138b	315
USGS_DRO424450	Osmia	taurus	male	USGS_DRO14596	Maryland	9	9	81	2015	yes	no	39.5763	-75.9138	a39.5763_-75.9138b	2015_a39.5763_-75.9138b	315
USGS_DRO424451	Osmia	taurus	male	USGS_DRO14596	Maryland	9	9	81	2015	yes	no	39.5763	-75.9138	a39.5763_-75.9138b	2015_a39.5763_-75.9138b	315
USGS_DRO424452	Osmia	pumila	male	USGS_DRO14596	Maryland	9	9	81	2015	yes	no	39.5763	-75.9138	a39.5763_-75.9138b	2015_a39.5763_-75.9138b	315
USGS_DRO424453	Osmia	cornifrons	male	USGS_DRO14596	Maryland	9	9	81	2015	yes	no	39.5763	-75.9138	a39.5763_-75.9138b	2015_a39.5763_-75.9138b	315
USGS_DRO424454	Osmia	cornifrons	male	USGS_DRO14596	Maryland	9	9	81	2015	yes	no	39.5763	-75.9138	a39.5763_-75.9138b	2015_a39.5763_-75.9138b	315
USGS_DRO424455	Osmia	taurus	male	USGS_DRO14596	Maryland	9	9	81	2015	yes	no	39.5763	-75.9138	a39.5763_-75.9138b	2015_a39.5763_-75.9138b	315
USGS_DRO424456	Osmia	taurus	male	USGS_DRO14596	Maryland	9	9	81	2015	yes	no	39.5763	-75.9138	a39.5763_-75.9138b	2015_a39.5763_-75.9138b	315
USGS_DRO424457	Osmia	taurus	male	USGS_DRO14596	Maryland	9	9	81	2015	yes	no	39.5763	-75.9138	a39.5763_-75.9138b	2015_a39.5763_-75.9138b	315
USGS_DRO424458	Osmia	taurus	male	USGS_DRO14596	Maryland	9	9	81	2015	yes	no	39.5763	-75.9138	a39.5763_-75.9138b	2015_a39.5763_-75.9138b	315
USGS_DRO424459	Osmia	taurus	male	USGS_DRO14596	Maryland	9	9	81	2015	yes	no	39.5763	-75.9138	a39.5763_-75.9138b	2015_a39.5763_-75.9138b	315
USGS_DRO424461	Osmia	taurus	male	USGS_DRO14596	Maryland	9	9	81	2015	yes	no	39.5763	-75.9138	a39.5763_-75.9138b	2015_a39.5763_-75.9138b	315
USGS_DRO424462	Osmia	taurus	male	USGS_DRO14596	Maryland	9	9	81	2015	yes	no	39.5763	-75.9138	a39.5763_-75.9138b	2015_a39.5763_-75.9138b	315
USGS_DRO424463	Osmia	taurus	male	USGS_DRO14596	Maryland	9	9	81	2015	yes	no	39.5763	-75.9138	a39.5763_-75.9138b	2015_a39.5763_-75.9138b	315
USGS_DRO424464	Osmia	taurus	male	USGS_DRO14596	Maryland	9	9	81	2015	yes	no	39.5763	-75.9138	a39.5763_-75.9138b	2015_a39.5763_-75.9138b	315
USGS_DRO433428	Osmia	taurus	male	USGS_DRO14965	District of Columbia	9	8	72	2015	yes	no	38.9595	-77.0504	a38.9595_-77.0504b	2015_a38.9595_-77.0504b	432
USGS_DRO433429	Osmia	taurus	male	USGS_DRO14965	District of Columbia	9	8	72	2015	yes	no	38.9595	-77.0504	a38.9595_-77.0504b	2015_a38.9595_-77.0504b	432
USGS_DRO433431	Osmia	taurus	male	USGS_DRO14965	District of Columbia	9	8	72	2015	yes	no	38.9595	-77.0504	a38.9595_-77.0504b	2015_a38.9595_-77.0504b	432
USGS_DRO433442	Osmia	taurus	male	USGS_DRO14965	District of Columbia	9	8	72	2015	yes	no	38.9595	-77.0504	a38.9595_-77.0504b	2015_a38.9595_-77.0504b	432
USGS_DRO433443	Osmia	taurus	male	USGS_DRO14965	District of Columbia	9	8	72	2015	yes	no	38.9595	-77.0504	a38.9595_-77.0504b	2015_a38.9595_-77.0504b	432
USGS_DRO433446	Osmia	taurus	male	USGS_DRO14965	District of Columbia	9	8	72	2015	yes	no	38.9595	-77.0504	a38.9595_-77.0504b	2015_a38.9595_-77.0504b	432
USGS_DRO433448	Osmia	cornifrons	female	USGS_DRO14965	District of Columbia	9	8	72	2015	yes	no	38.9595	-77.0504	a38.9595_-77.0504b	2015_a38.9595_-77.0504b	432
USGS_DRO433457	Osmia	taurus	male	USGS_DRO14965	District of Columbia	9	8	72	2015	yes	no	38.9595	-77.0504	a38.9595_-77.0504b	2015_a38.9595_-77.0504b	432
USGS_DRO433458	Osmia	cornifrons	male	USGS_DRO14965	District of Columbia	9	8	72	2015	yes	no	38.9595	-77.0504	a38.9595_-77.0504b	2015_a38.9595_-77.0504b	432
USGS_DRO433464	Osmia	taurus	male	USGS_DRO14965	District of Columbia	9	8	72	2015	yes	no	38.9595	-77.0504	a38.9595_-77.0504b	2015_a38.9595_-77.0504b	432
USGS_DRO433467	Osmia	taurus	male	USGS_DRO14965	District of Columbia	9	8	72	2015	yes	no	38.9595	-77.0504	a38.9595_-77.0504b	2015_a38.9595_-77.0504b	432
USGS_DRO433468	Osmia	taurus	male	USGS_DRO14965	District of Columbia	9	8	72	2015	yes	no	38.9595	-77.0504	a38.9595_-77.0504b	2015_a38.9595_-77.0504b	432
USGS_DRO435934	Osmia	pumila	male	USGS_DRO15102	Maryland	9	8	72	2015	yes	no	39.4026	-77.2784	a39.4026_-77.2784b	2015_a39.4026_-77.2784b	558
USGS_DRO435935	Osmia	pumila	male	USGS_DRO15102	Maryland	9	8	72	2015	yes	no	39.4026	-77.2784	a39.4026_-77.2784b	2015_a39.4026_-77.2784b	558
USGS_DRO437642	Osmia	pumila	male	USGS_DRO15148	Maryland	30	2	60	2015	yes	no	38.2988	-76.3752	a38.2988_-76.3752b	2015_a38.2988_-76.3752b	60
USGS_DRO437643	Osmia	pumila	male	USGS_DRO15148	Maryland	30	2	60	2015	yes	no	38.2988	-76.3752	a38.2988_-76.3752b	2015_a38.2988_-76.3752b	60
USGS_DRO437652	Osmia	pumila	male	USGS_DRO15149	Maryland	30	2	60	2015	yes	no	38.3043	-76.5023	a38.30426_-76.502327b	2015_a38.30426_-76.502327b	174
USGS_DRO437655	Osmia	pumila	male	USGS_DRO15149	Maryland	30	2	60	2015	yes	no	38.3043	-76.5023	a38.30426_-76.502327b	2015_a38.30426_-76.502327b	174
USGS_DRO437656	Osmia	pumila	male	USGS_DRO15149	Maryland	30	2	60	2015	yes	no	38.3043	-76.5023	a38.30426_-76.502327b	2015_a38.30426_-76.502327b	174
USGS_DRO437657	Osmia	pumila	male	USGS_DRO15149	Maryland	30	2	60	2015	yes	no	38.3043	-76.5023	a38.30426_-76.502327b	2015_a38.30426_-76.502327b	174
USGS_DRO437658	Osmia	pumila	male	USGS_DRO15149	Maryland	30	2	60	2015	yes	no	38.3043	-76.5023	a38.30426_-76.502327b	2015_a38.30426_-76.502327b	174
USGS_DRO437659	Osmia	pumila	male	USGS_DRO15149	Maryland	30	2	60	2015	yes	no	38.3043	-76.5023	a38.30426_-76.502327b	2015_a38.30426_-76.502327b	174
USGS_DRO437660	Osmia	pumila	male	USGS_DRO15149	Maryland	30	2	60	2015	yes	no	38.3043	-76.5023	a38.30426_-76.502327b	2015_a38.30426_-76.502327b	174
USGS_DRO437662	Osmia	pumila	male	USGS_DRO15149	Maryland	30	2	60	2015	yes	no	38.3043	-76.5023	a38.30426_-76.502327b	2015_a38.30426_-76.502327b	174
USGS_DRO437664	Osmia	pumila	male	USGS_DRO15149	Maryland	30	2	60	2015	yes	no	38.3043	-76.5023	a38.30426_-76.502327b	2015_a38.30426_-76.502327b	174
USGS_DRO437665	Osmia	atriventris	male	USGS_DRO15149	Maryland	30	2	60	2015	yes	no	38.3043	-76.5023	a38.30426_-76.502327b	2015_a38.30426_-76.502327b	174
USGS_DRO437666	Osmia	pumila	male	USGS_DRO15149	Maryland	30	2	60	2015	yes	no	38.3043	-76.5023	a38.30426_-76.502327b	2015_a38.30426_-76.502327b	174
USGS_DRO437667	Osmia	pumila	male	USGS_DRO15149	Maryland	30	2	60	2015	yes	no	38.3043	-76.5023	a38.30426_-76.502327b	2015_a38.30426_-76.502327b	174
USGS_DRO437668	Osmia	pumila	male	USGS_DRO15149	Maryland	30	2	60	2015	yes	no	38.3043	-76.5023	a38.30426_-76.502327b	2015_a38.30426_-76.502327b	174
USGS_DRO437669	Osmia	pumila	male	USGS_DRO15149	Maryland	30	2	60	2015	yes	no	38.3043	-76.5023	a38.30426_-76.502327b	2015_a38.30426_-76.502327b	174
USGS_DRO437670	Osmia	atriventris	male	USGS_DRO15149	Maryland	30	2	60	2015	yes	no	38.3043	-76.5023	a38.30426_-76.502327b	2015_a38.30426_-76.502327b	174
USGS_DRO437671	Osmia	collinsiae	male	USGS_DRO15149	Maryland	30	2	60	2015	yes	no	38.3043	-76.5023	a38.30426_-76.502327b	2015_a38.30426_-76.502327b	174
USGS_DRO437672	Osmia	pumila	male	USGS_DRO15149	Maryland	30	2	60	2015	yes	no	38.3043	-76.5023	a38.30426_-76.502327b	2015_a38.30426_-76.502327b	174
USGS_DRO437673	Osmia	pumila	male	USGS_DRO15149	Maryland	30	2	60	2015	yes	no	38.3043	-76.5023	a38.30426_-76.502327b	2015_a38.30426_-76.502327b	174
USGS_DRO437674	Osmia	atriventris	male	USGS_DRO15149	Maryland	30	2	60	2015	yes	no	38.3043	-76.5023	a38.30426_-76.502327b	2015_a38.30426_-76.502327b	174
USGS_DRO437675	Osmia	atriventris	male	USGS_DRO15149	Maryland	30	2	60	2015	yes	no	38.3043	-76.5023	a38.30426_-76.502327b	2015_a38.30426_-76.502327b	174
USGS_DRO437677	Osmia	georgica	male	USGS_DRO15149	Maryland	30	2	60	2015	yes	no	38.3043	-76.5023	a38.30426_-76.502327b	2015_a38.30426_-76.502327b	174
USGS_DRO437684	Osmia	taurus	male	USGS_DRO15149	Maryland	30	2	60	2015	yes	no	38.3043	-76.5023	a38.30426_-76.502327b	2015_a38.30426_-76.502327b	174
USGS_DRO437685	Osmia	taurus	male	USGS_DRO15149	Maryland	30	2	60	2015	yes	no	38.3043	-76.5023	a38.30426_-76.502327b	2015_a38.30426_-76.502327b	174
USGS_DRO437686	Osmia	taurus	male	USGS_DRO15149	Maryland	30	2	60	2015	yes	no	38.3043	-76.5023	a38.30426_-76.502327b	2015_a38.30426_-76.502327b	174
USGS_DRO437687	Osmia	taurus	male	USGS_DRO15149	Maryland	30	2	60	2015	yes	no	38.3043	-76.5023	a38.30426_-76.502327b	2015_a38.30426_-76.502327b	174
USGS_DRO437692	Osmia	pumila	male	USGS_DRO15149	Maryland	30	2	60	2015	yes	no	38.3043	-76.5023	a38.30426_-76.502327b	2015_a38.30426_-76.502327b	174
USGS_DRO437693	Osmia	pumila	male	USGS_DRO15149	Maryland	30	2	60	2015	yes	no	38.3043	-76.5023	a38.30426_-76.502327b	2015_a38.30426_-76.502327b	174
USGS_DRO437694	Osmia	atriventris	male	USGS_DRO15149	Maryland	30	2	60	2015	yes	no	38.3043	-76.5023	a38.30426_-76.502327b	2015_a38.30426_-76.502327b	174
USGS_DRO437697	Osmia	pumila	male	USGS_DRO15149	Maryland	30	2	60	2015	yes	no	38.3043	-76.5023	a38.30426_-76.502327b	2015_a38.30426_-76.502327b	174
USGS_DRO437698	Osmia	pumila	male	USGS_DRO15149	Maryland	30	2	60	2015	yes	no	38.3043	-76.5023	a38.30426_-76.502327b	2015_a38.30426_-76.502327b	174
USGS_DRO437699	Osmia	georgica	male	USGS_DRO15149	Maryland	30	2	60	2015	yes	no	38.3043	-76.5023	a38.30426_-76.502327b	2015_a38.30426_-76.502327b	174
USGS_DRO437700	Osmia	pumila	male	USGS_DRO15149	Maryland	30	2	60	2015	yes	no	38.3043	-76.5023	a38.30426_-76.502327b	2015_a38.30426_-76.502327b	174
USGS_DRO437702	Osmia	cornifrons	male	USGS_DRO15149	Maryland	30	2	60	2015	yes	no	38.3043	-76.5023	a38.30426_-76.502327b	2015_a38.30426_-76.502327b	174
USGS_DRO437703	Osmia	pumila	male	USGS_DRO15149	Maryland	30	2	60	2015	yes	no	38.3043	-76.5023	a38.30426_-76.502327b	2015_a38.30426_-76.502327b	174
USGS_DRO438145	Osmia	atriventris	male	USGS_DRO15149	Maryland	30	2	60	2015	yes	no	38.3043	-76.5023	a38.30426_-76.502327b	2015_a38.30426_-76.502327b	174
USGS_DRO438146	Osmia	pumila	male	USGS_DRO15149	Maryland	30	2	60	2015	yes	no	38.3043	-76.5023	a38.30426_-76.502327b	2015_a38.30426_-76.502327b	174
USGS_DRO211789	Osmia	taurus	male	USGS_DRO8345	Maryland	9	8	72	2011	yes	no	39.0557	-76.8029	a39.055687_-76.802869b	2011_a39.055687_-76.802869b	513
USGS_DRO211810	Osmia	taurus	male	USGS_DRO8345	Maryland	9	8	72	2011	yes	no	39.0557	-76.8029	a39.055687_-76.802869b	2011_a39.055687_-76.802869b	513
USGS_DRO211819	Osmia	taurus	male	USGS_DRO8343	Maryland	9	8	72	2011	yes	no	39.0496	-76.8165	a39.049647_-76.816496b	2011_a39.049647_-76.816496b	822
USGS_DRO211820	Osmia	taurus	male	USGS_DRO8343	Maryland	9	8	72	2011	yes	no	39.0496	-76.8165	a39.049647_-76.816496b	2011_a39.049647_-76.816496b	822
USGS_DRO211821	Osmia	taurus	male	USGS_DRO8343	Maryland	9	8	72	2011	yes	no	39.0496	-76.8165	a39.049647_-76.816496b	2011_a39.049647_-76.816496b	822
USGS_DRO211830	Osmia	pumila	male	USGS_DRO8343	Maryland	9	8	72	2011	yes	no	39.0496	-76.8165	a39.049647_-76.816496b	2011_a39.049647_-76.816496b	822
USGS_DRO211831	Osmia	pumila	male	USGS_DRO8343	Maryland	9	8	72	2011	yes	no	39.0496	-76.8165	a39.049647_-76.816496b	2011_a39.049647_-76.816496b	822
USGS_DRO211832	Osmia	pumila	male	USGS_DRO8343	Maryland	9	8	72	2011	yes	no	39.0496	-76.8165	a39.049647_-76.816496b	2011_a39.049647_-76.816496b	822
USGS_DRO211833	Osmia	virga	female	USGS_DRO8343	Maryland	9	8	72	2011	yes	no	39.0496	-76.8165	a39.049647_-76.816496b	2011_a39.049647_-76.816496b	822
USGS_DRO211835	Osmia	pumila	male	USGS_DRO8343	Maryland	9	8	72	2011	yes	no	39.0496	-76.8165	a39.049647_-76.816496b	2011_a39.049647_-76.816496b	822
USGS_DRO211839	Osmia	taurus	male	USGS_DRO8343	Maryland	9	8	72	2011	yes	no	39.0496	-76.8165	a39.049647_-76.816496b	2011_a39.049647_-76.816496b	822
USGS_DRO211840	Osmia	virga	female	USGS_DRO8343	Maryland	9	8	72	2011	yes	no	39.0496	-76.8165	a39.049647_-76.816496b	2011_a39.049647_-76.816496b	822
USGS_DRO211846	Osmia	taurus	male	USGS_DRO8343	Maryland	9	8	72	2011	yes	no	39.0496	-76.8165	a39.049647_-76.816496b	2011_a39.049647_-76.816496b	822
USGS_DRO211847	Osmia	taurus	male	USGS_DRO8343	Maryland	9	8	72	2011	yes	no	39.0496	-76.8165	a39.049647_-76.816496b	2011_a39.049647_-76.816496b	822
USGS_DRO211848	Osmia	taurus	male	USGS_DRO8343	Maryland	9	8	72	2011	yes	no	39.0496	-76.8165	a39.049647_-76.816496b	2011_a39.049647_-76.816496b	822
USGS_DRO211849	Osmia	taurus	male	USGS_DRO8343	Maryland	9	8	72	2011	yes	no	39.0496	-76.8165	a39.049647_-76.816496b	2011_a39.049647_-76.816496b	822
USGS_DRO211850	Osmia	taurus	male	USGS_DRO8343	Maryland	9	8	72	2011	yes	no	39.0496	-76.8165	a39.049647_-76.816496b	2011_a39.049647_-76.816496b	822
USGS_DRO211851	Osmia	taurus	male	USGS_DRO8343	Maryland	9	8	72	2011	yes	no	39.0496	-76.8165	a39.049647_-76.816496b	2011_a39.049647_-76.816496b	822
USGS_DRO211852	Osmia	taurus	male	USGS_DRO8343	Maryland	9	8	72	2011	yes	no	39.0496	-76.8165	a39.049647_-76.816496b	2011_a39.049647_-76.816496b	822
USGS_DRO211853	Osmia	taurus	male	USGS_DRO8343	Maryland	9	8	72	2011	yes	no	39.0496	-76.8165	a39.049647_-76.816496b	2011_a39.049647_-76.816496b	822
USGS_DRO211854	Osmia	taurus	male	USGS_DRO8343	Maryland	9	8	72	2011	yes	no	39.0496	-76.8165	a39.049647_-76.816496b	2011_a39.049647_-76.816496b	822
USGS_DRO211868	Osmia	taurus	male	USGS_DRO8343	Maryland	9	8	72	2011	yes	no	39.0496	-76.8165	a39.049647_-76.816496b	2011_a39.049647_-76.816496b	822
USGS_DRO211870	Osmia	virga	female	USGS_DRO8343	Maryland	9	8	72	2011	yes	no	39.0496	-76.8165	a39.049647_-76.816496b	2011_a39.049647_-76.816496b	822
USGS_DRO211872	Osmia	taurus	male	USGS_DRO8343	Maryland	9	8	72	2011	yes	no	39.0496	-76.8165	a39.049647_-76.816496b	2011_a39.049647_-76.816496b	822
USGS_DRO211874	Osmia	taurus	male	USGS_DRO8343	Maryland	9	8	72	2011	yes	no	39.0496	-76.8165	a39.049647_-76.816496b	2011_a39.049647_-76.816496b	822
USGS_DRO211875	Osmia	taurus	male	USGS_DRO8343	Maryland	9	8	72	2011	yes	no	39.0496	-76.8165	a39.049647_-76.816496b	2011_a39.049647_-76.816496b	822
USGS_DRO211876	Osmia	taurus	male	USGS_DRO8343	Maryland	9	8	72	2011	yes	no	39.0496	-76.8165	a39.049647_-76.816496b	2011_a39.049647_-76.816496b	822
USGS_DRO211877	Osmia	taurus	male	USGS_DRO8343	Maryland	9	8	72	2011	yes	no	39.0496	-76.8165	a39.049647_-76.816496b	2011_a39.049647_-76.816496b	822
USGS_DRO211879	Osmia	taurus	male	USGS_DRO8343	Maryland	9	8	72	2011	yes	no	39.0496	-76.8165	a39.049647_-76.816496b	2011_a39.049647_-76.816496b	822
USGS_DRO211880	Osmia	taurus	male	USGS_DRO8343	Maryland	9	8	72	2011	yes	no	39.0496	-76.8165	a39.049647_-76.816496b	2011_a39.049647_-76.816496b	822
USGS_DRO211881	Osmia	taurus	male	USGS_DRO8343	Maryland	9	8	72	2011	yes	no	39.0496	-76.8165	a39.049647_-76.816496b	2011_a39.049647_-76.816496b	822
USGS_DRO211882	Osmia	taurus	male	USGS_DRO8343	Maryland	9	8	72	2011	yes	no	39.0496	-76.8165	a39.049647_-76.816496b	2011_a39.049647_-76.816496b	822
USGS_DRO211883	Osmia	taurus	male	USGS_DRO8343	Maryland	9	8	72	2011	yes	no	39.0496	-76.8165	a39.049647_-76.816496b	2011_a39.049647_-76.816496b	822
USGS_DRO211884	Osmia	taurus	male	USGS_DRO8343	Maryland	9	8	72	2011	yes	no	39.0496	-76.8165	a39.049647_-76.816496b	2011_a39.049647_-76.816496b	822
USGS_DRO211885	Osmia	taurus	male	USGS_DRO8343	Maryland	9	8	72	2011	yes	no	39.0496	-76.8165	a39.049647_-76.816496b	2011_a39.049647_-76.816496b	822
USGS_DRO211886	Osmia	taurus	male	USGS_DRO8343	Maryland	9	8	72	2011	yes	no	39.0496	-76.8165	a39.049647_-76.816496b	2011_a39.049647_-76.816496b	822
USGS_DRO211887	Osmia	taurus	male	USGS_DRO8343	Maryland	9	8	72	2011	yes	no	39.0496	-76.8165	a39.049647_-76.816496b	2011_a39.049647_-76.816496b	822
USGS_DRO211888	Osmia	taurus	female	USGS_DRO8343	Maryland	9	8	72	2011	yes	no	39.0496	-76.8165	a39.049647_-76.816496b	2011_a39.049647_-76.816496b	822
USGS_DRO211889	Osmia	taurus	male	USGS_DRO8343	Maryland	9	8	72	2011	yes	no	39.0496	-76.8165	a39.049647_-76.816496b	2011_a39.049647_-76.816496b	822
USGS_DRO211890	Osmia	taurus	male	USGS_DRO8343	Maryland	9	8	72	2011	yes	no	39.0496	-76.8165	a39.049647_-76.816496b	2011_a39.049647_-76.816496b	822
USGS_DRO211891	Osmia	pumila	male	USGS_DRO8343	Maryland	9	8	72	2011	yes	no	39.0496	-76.8165	a39.049647_-76.816496b	2011_a39.049647_-76.816496b	822
USGS_DRO211892	Osmia	pumila	male	USGS_DRO8343	Maryland	9	8	72	2011	yes	no	39.0496	-76.8165	a39.049647_-76.816496b	2011_a39.049647_-76.816496b	822
USGS_DRO211894	Osmia	pumila	male	USGS_DRO8343	Maryland	9	8	72	2011	yes	no	39.0496	-76.8165	a39.049647_-76.816496b	2011_a39.049647_-76.816496b	822
USGS_DRO211895	Osmia	pumila	male	USGS_DRO8343	Maryland	9	8	72	2011	yes	no	39.0496	-76.8165	a39.049647_-76.816496b	2011_a39.049647_-76.816496b	822
USGS_DRO211897	Osmia	virga	female	USGS_DRO8343	Maryland	9	8	72	2011	yes	no	39.0496	-76.8165	a39.049647_-76.816496b	2011_a39.049647_-76.816496b	822
USGS_DRO211900	Osmia	taurus	male	USGS_DRO8343	Maryland	9	8	72	2011	yes	no	39.0496	-76.8165	a39.049647_-76.816496b	2011_a39.049647_-76.816496b	822
USGS_DRO211901	Osmia	taurus	male	USGS_DRO8343	Maryland	9	8	72	2011	yes	no	39.0496	-76.8165	a39.049647_-76.816496b	2011_a39.049647_-76.816496b	822
USGS_DRO211902	Osmia	taurus	male	USGS_DRO8343	Maryland	9	8	72	2011	yes	no	39.0496	-76.8165	a39.049647_-76.816496b	2011_a39.049647_-76.816496b	822
USGS_DRO211903	Osmia	taurus	male	USGS_DRO8343	Maryland	9	8	72	2011	yes	no	39.0496	-76.8165	a39.049647_-76.816496b	2011_a39.049647_-76.816496b	822
USGS_DRO211904	Osmia	taurus	male	USGS_DRO8343	Maryland	9	8	72	2011	yes	no	39.0496	-76.8165	a39.049647_-76.816496b	2011_a39.049647_-76.816496b	822
USGS_DRO211905	Osmia	taurus	male	USGS_DRO8343	Maryland	9	8	72	2011	yes	no	39.0496	-76.8165	a39.049647_-76.816496b	2011_a39.049647_-76.816496b	822
USGS_DRO211906	Osmia	taurus	male	USGS_DRO8343	Maryland	9	8	72	2011	yes	no	39.0496	-76.8165	a39.049647_-76.816496b	2011_a39.049647_-76.816496b	822
USGS_DRO211907	Osmia	taurus	female	USGS_DRO8343	Maryland	9	8	72	2011	yes	no	39.0496	-76.8165	a39.049647_-76.816496b	2011_a39.049647_-76.816496b	822
USGS_DRO211908	Osmia	taurus	male	USGS_DRO8343	Maryland	9	8	72	2011	yes	no	39.0496	-76.8165	a39.049647_-76.816496b	2011_a39.049647_-76.816496b	822
USGS_DRO211909	Osmia	taurus	male	USGS_DRO8343	Maryland	9	8	72	2011	yes	no	39.0496	-76.8165	a39.049647_-76.816496b	2011_a39.049647_-76.816496b	822
USGS_DRO211910	Osmia	taurus	male	USGS_DRO8343	Maryland	9	8	72	2011	yes	no	39.0496	-76.8165	a39.049647_-76.816496b	2011_a39.049647_-76.816496b	822
USGS_DRO211911	Osmia	taurus	female	USGS_DRO8343	Maryland	9	8	72	2011	yes	no	39.0496	-76.8165	a39.049647_-76.816496b	2011_a39.049647_-76.816496b	822
USGS_DRO211912	Osmia	taurus	male	USGS_DRO8343	Maryland	9	8	72	2011	yes	no	39.0496	-76.8165	a39.049647_-76.816496b	2011_a39.049647_-76.816496b	822
USGS_DRO211913	Osmia	taurus	male	USGS_DRO8343	Maryland	9	8	72	2011	yes	no	39.0496	-76.8165	a39.049647_-76.816496b	2011_a39.049647_-76.816496b	822
USGS_DRO211914	Osmia	taurus	male	USGS_DRO8343	Maryland	9	8	72	2011	yes	no	39.0496	-76.8165	a39.049647_-76.816496b	2011_a39.049647_-76.816496b	822
USGS_DRO211915	Osmia	taurus	female	USGS_DRO8343	Maryland	9	8	72	2011	yes	no	39.0496	-76.8165	a39.049647_-76.816496b	2011_a39.049647_-76.816496b	822
USGS_DRO211916	Osmia	taurus	male	USGS_DRO8343	Maryland	9	8	72	2011	yes	no	39.0496	-76.8165	a39.049647_-76.816496b	2011_a39.049647_-76.816496b	822
USGS_DRO211917	Osmia	taurus	male	USGS_DRO8343	Maryland	9	8	72	2011	yes	no	39.0496	-76.8165	a39.049647_-76.816496b	2011_a39.049647_-76.816496b	822
USGS_DRO211918	Osmia	taurus	female	USGS_DRO8343	Maryland	9	8	72	2011	yes	no	39.0496	-76.8165	a39.049647_-76.816496b	2011_a39.049647_-76.816496b	822
USGS_DRO211919	Osmia	taurus	male	USGS_DRO8343	Maryland	9	8	72	2011	yes	no	39.0496	-76.8165	a39.049647_-76.816496b	2011_a39.049647_-76.816496b	822
USGS_DRO211920	Osmia	taurus	male	USGS_DRO8343	Maryland	9	8	72	2011	yes	no	39.0496	-76.8165	a39.049647_-76.816496b	2011_a39.049647_-76.816496b	822
USGS_DRO211921	Osmia	taurus	male	USGS_DRO8343	Maryland	9	8	72	2011	yes	no	39.0496	-76.8165	a39.049647_-76.816496b	2011_a39.049647_-76.816496b	822
USGS_DRO211940	Osmia	pumila	male	USGS_DRO8343	Maryland	9	8	72	2011	yes	no	39.0496	-76.8165	a39.049647_-76.816496b	2011_a39.049647_-76.816496b	822
USGS_DRO212166	Osmia	taurus	male	USGS_DRO8342	Maryland	9	8	72	2011	yes	no	39.0359	-76.8159	a39.035936_-76.815944b	2011_a39.035936_-76.815944b	360
USGS_DRO212167	Osmia	taurus	male	USGS_DRO8342	Maryland	9	8	72	2011	yes	no	39.0359	-76.8159	a39.035936_-76.815944b	2011_a39.035936_-76.815944b	360
USGS_DRO212168	Osmia	taurus	male	USGS_DRO8342	Maryland	9	8	72	2011	yes	no	39.0359	-76.8159	a39.035936_-76.815944b	2011_a39.035936_-76.815944b	360
USGS_DRO212169	Osmia	taurus	male	USGS_DRO8342	Maryland	9	8	72	2011	yes	no	39.0359	-76.8159	a39.035936_-76.815944b	2011_a39.035936_-76.815944b	360
USGS_DRO212170	Osmia	taurus	male	USGS_DRO8342	Maryland	9	8	72	2011	yes	no	39.0359	-76.8159	a39.035936_-76.815944b	2011_a39.035936_-76.815944b	360
USGS_DRO212171	Osmia	taurus	male	USGS_DRO8342	Maryland	9	8	72	2011	yes	no	39.0359	-76.8159	a39.035936_-76.815944b	2011_a39.035936_-76.815944b	360
USGS_DRO212172	Osmia	taurus	male	USGS_DRO8342	Maryland	9	8	72	2011	yes	no	39.0359	-76.8159	a39.035936_-76.815944b	2011_a39.035936_-76.815944b	360
USGS_DRO212173	Osmia	taurus	male	USGS_DRO8342	Maryland	9	8	72	2011	yes	no	39.0359	-76.8159	a39.035936_-76.815944b	2011_a39.035936_-76.815944b	360
USGS_DRO212174	Osmia	taurus	male	USGS_DRO8342	Maryland	9	8	72	2011	yes	no	39.0359	-76.8159	a39.035936_-76.815944b	2011_a39.035936_-76.815944b	360
USGS_DRO212175	Osmia	taurus	male	USGS_DRO8342	Maryland	9	8	72	2011	yes	no	39.0359	-76.8159	a39.035936_-76.815944b	2011_a39.035936_-76.815944b	360
USGS_DRO212176	Osmia	taurus	male	USGS_DRO8342	Maryland	9	8	72	2011	yes	no	39.0359	-76.8159	a39.035936_-76.815944b	2011_a39.035936_-76.815944b	360
USGS_DRO212177	Osmia	taurus	male	USGS_DRO8342	Maryland	9	8	72	2011	yes	no	39.0359	-76.8159	a39.035936_-76.815944b	2011_a39.035936_-76.815944b	360
USGS_DRO212178	Osmia	taurus	male	USGS_DRO8342	Maryland	9	8	72	2011	yes	no	39.0359	-76.8159	a39.035936_-76.815944b	2011_a39.035936_-76.815944b	360
USGS_DRO212179	Osmia	taurus	male	USGS_DRO8342	Maryland	9	8	72	2011	yes	no	39.0359	-76.8159	a39.035936_-76.815944b	2011_a39.035936_-76.815944b	360
USGS_DRO212180	Osmia	taurus	male	USGS_DRO8342	Maryland	9	8	72	2011	yes	no	39.0359	-76.8159	a39.035936_-76.815944b	2011_a39.035936_-76.815944b	360
USGS_DRO212186	Osmia	pumila	female	USGS_DRO8342	Maryland	9	8	72	2011	yes	no	39.0359	-76.8159	a39.035936_-76.815944b	2011_a39.035936_-76.815944b	360
USGS_DRO212187	Osmia	cornifrons	male	USGS_DRO8342	Maryland	9	8	72	2011	yes	no	39.0359	-76.8159	a39.035936_-76.815944b	2011_a39.035936_-76.815944b	360
USGS_DRO212189	Osmia	pumila	female	USGS_DRO8342	Maryland	9	8	72	2011	yes	no	39.0359	-76.8159	a39.035936_-76.815944b	2011_a39.035936_-76.815944b	360
USGS_DRO212191	Osmia	pumila	female	USGS_DRO8342	Maryland	9	8	72	2011	yes	no	39.0359	-76.8159	a39.035936_-76.815944b	2011_a39.035936_-76.815944b	360
USGS_DRO212193	Osmia	cornifrons	female	USGS_DRO8342	Maryland	9	8	72	2011	yes	no	39.0359	-76.8159	a39.035936_-76.815944b	2011_a39.035936_-76.815944b	360
USGS_DRO212194	Osmia	taurus	male	USGS_DRO8342	Maryland	9	8	72	2011	yes	no	39.0359	-76.8159	a39.035936_-76.815944b	2011_a39.035936_-76.815944b	360
USGS_DRO212195	Osmia	taurus	male	USGS_DRO8342	Maryland	9	8	72	2011	yes	no	39.0359	-76.8159	a39.035936_-76.815944b	2011_a39.035936_-76.815944b	360
USGS_DRO212197	Osmia	pumila	female	USGS_DRO8342	Maryland	9	8	72	2011	yes	no	39.0359	-76.8159	a39.035936_-76.815944b	2011_a39.035936_-76.815944b	360
USGS_DRO212199	Osmia	pumila	female	USGS_DRO8342	Maryland	9	8	72	2011	yes	no	39.0359	-76.8159	a39.035936_-76.815944b	2011_a39.035936_-76.815944b	360
USGS_DRO212200	Osmia	pumila	female	USGS_DRO8342	Maryland	9	8	72	2011	yes	no	39.0359	-76.8159	a39.035936_-76.815944b	2011_a39.035936_-76.815944b	360
USGS_DRO212201	Osmia	pumila	female	USGS_DRO8342	Maryland	9	8	72	2011	yes	no	39.0359	-76.8159	a39.035936_-76.815944b	2011_a39.035936_-76.815944b	360
USGS_DRO212202	Osmia	taurus	male	USGS_DRO8342	Maryland	9	8	72	2011	yes	no	39.0359	-76.8159	a39.035936_-76.815944b	2011_a39.035936_-76.815944b	360
USGS_DRO212206	Osmia	taurus	male	USGS_DRO8342	Maryland	9	8	72	2011	yes	no	39.0359	-76.8159	a39.035936_-76.815944b	2011_a39.035936_-76.815944b	360
USGS_DRO212208	Osmia	pumila	female	USGS_DRO8342	Maryland	9	8	72	2011	yes	no	39.0359	-76.8159	a39.035936_-76.815944b	2011_a39.035936_-76.815944b	360
USGS_DRO212213	Osmia	taurus	male	USGS_DRO8342	Maryland	9	8	72	2011	yes	no	39.0359	-76.8159	a39.035936_-76.815944b	2011_a39.035936_-76.815944b	360
USGS_DRO212214	Osmia	taurus	female	USGS_DRO8342	Maryland	9	8	72	2011	yes	no	39.0359	-76.8159	a39.035936_-76.815944b	2011_a39.035936_-76.815944b	360
USGS_DRO212215	Osmia	taurus	male	USGS_DRO8342	Maryland	9	8	72	2011	yes	no	39.0359	-76.8159	a39.035936_-76.815944b	2011_a39.035936_-76.815944b	360
USGS_DRO212216	Osmia	taurus	male	USGS_DRO8342	Maryland	9	8	72	2011	yes	no	39.0359	-76.8159	a39.035936_-76.815944b	2011_a39.035936_-76.815944b	360
USGS_DRO212217	Osmia	taurus	female	USGS_DRO8342	Maryland	9	8	72	2011	yes	no	39.0359	-76.8159	a39.035936_-76.815944b	2011_a39.035936_-76.815944b	360
USGS_DRO212218	Osmia	taurus	male	USGS_DRO8342	Maryland	9	8	72	2011	yes	no	39.0359	-76.8159	a39.035936_-76.815944b	2011_a39.035936_-76.815944b	360
USGS_DRO212219	Osmia	taurus	male	USGS_DRO8342	Maryland	9	8	72	2011	yes	no	39.0359	-76.8159	a39.035936_-76.815944b	2011_a39.035936_-76.815944b	360
USGS_DRO212222	Osmia	taurus	male	USGS_DRO8340	Maryland	9	8	72	2011	yes	no	39.029	-76.8604	a39.02899_-76.860447b	2011_a39.02899_-76.860447b	479
USGS_DRO212223	Osmia	taurus	male	USGS_DRO8340	Maryland	9	8	72	2011	yes	no	39.029	-76.8604	a39.02899_-76.860447b	2011_a39.02899_-76.860447b	479
USGS_DRO212225	Osmia	taurus	male	USGS_DRO8340	Maryland	9	8	72	2011	yes	no	39.029	-76.8604	a39.02899_-76.860447b	2011_a39.02899_-76.860447b	479
USGS_DRO212226	Osmia	taurus	male	USGS_DRO8340	Maryland	9	8	72	2011	yes	no	39.029	-76.8604	a39.02899_-76.860447b	2011_a39.02899_-76.860447b	479
USGS_DRO212240	Osmia	pumila	female	USGS_DRO8344	Maryland	9	8	72	2011	yes	no	39.0496	-76.8165	a39.049647_-76.816496b	2011_a39.049647_-76.816496b	822
USGS_DRO212249	Osmia	taurus	male	USGS_DRO8344	Maryland	9	8	72	2011	yes	no	39.0496	-76.8165	a39.049647_-76.816496b	2011_a39.049647_-76.816496b	822
USGS_DRO212250	Osmia	taurus	male	USGS_DRO8344	Maryland	9	8	72	2011	yes	no	39.0496	-76.8165	a39.049647_-76.816496b	2011_a39.049647_-76.816496b	822
USGS_DRO212251	Osmia	taurus	male	USGS_DRO8344	Maryland	9	8	72	2011	yes	no	39.0496	-76.8165	a39.049647_-76.816496b	2011_a39.049647_-76.816496b	822
USGS_DRO212252	Osmia	taurus	male	USGS_DRO8344	Maryland	9	8	72	2011	yes	no	39.0496	-76.8165	a39.049647_-76.816496b	2011_a39.049647_-76.816496b	822
USGS_DRO212253	Osmia	taurus	male	USGS_DRO8344	Maryland	9	8	72	2011	yes	no	39.0496	-76.8165	a39.049647_-76.816496b	2011_a39.049647_-76.816496b	822
USGS_DRO212254	Osmia	taurus	male	USGS_DRO8344	Maryland	9	8	72	2011	yes	no	39.0496	-76.8165	a39.049647_-76.816496b	2011_a39.049647_-76.816496b	822
USGS_DRO212259	Osmia	taurus	male	USGS_DRO8344	Maryland	9	8	72	2011	yes	no	39.0496	-76.8165	a39.049647_-76.816496b	2011_a39.049647_-76.816496b	822
USGS_DRO212263	Osmia	pumila	female	USGS_DRO8344	Maryland	9	8	72	2011	yes	no	39.0496	-76.8165	a39.049647_-76.816496b	2011_a39.049647_-76.816496b	822
USGS_DRO212264	Osmia	pumila	female	USGS_DRO8344	Maryland	9	8	72	2011	yes	no	39.0496	-76.8165	a39.049647_-76.816496b	2011_a39.049647_-76.816496b	822
USGS_DRO212267	Osmia	taurus	male	USGS_DRO8344	Maryland	9	8	72	2011	yes	no	39.0496	-76.8165	a39.049647_-76.816496b	2011_a39.049647_-76.816496b	822
USGS_DRO212268	Osmia	taurus	male	USGS_DRO8344	Maryland	9	8	72	2011	yes	no	39.0496	-76.8165	a39.049647_-76.816496b	2011_a39.049647_-76.816496b	822
USGS_DRO212269	Osmia	taurus	male	USGS_DRO8344	Maryland	9	8	72	2011	yes	no	39.0496	-76.8165	a39.049647_-76.816496b	2011_a39.049647_-76.816496b	822
USGS_DRO212270	Osmia	taurus	male	USGS_DRO8344	Maryland	9	8	72	2011	yes	no	39.0496	-76.8165	a39.049647_-76.816496b	2011_a39.049647_-76.816496b	822
USGS_DRO212271	Osmia	taurus	male	USGS_DRO8344	Maryland	9	8	72	2011	yes	no	39.0496	-76.8165	a39.049647_-76.816496b	2011_a39.049647_-76.816496b	822
USGS_DRO212272	Osmia	taurus	male	USGS_DRO8344	Maryland	9	8	72	2011	yes	no	39.0496	-76.8165	a39.049647_-76.816496b	2011_a39.049647_-76.816496b	822
USGS_DRO212273	Osmia	taurus	male	USGS_DRO8344	Maryland	9	8	72	2011	yes	no	39.0496	-76.8165	a39.049647_-76.816496b	2011_a39.049647_-76.816496b	822
USGS_DRO212274	Osmia	taurus	male	USGS_DRO8344	Maryland	9	8	72	2011	yes	no	39.0496	-76.8165	a39.049647_-76.816496b	2011_a39.049647_-76.816496b	822
USGS_DRO212275	Osmia	taurus	male	USGS_DRO8344	Maryland	9	8	72	2011	yes	no	39.0496	-76.8165	a39.049647_-76.816496b	2011_a39.049647_-76.816496b	822
USGS_DRO212276	Osmia	pumila	female	USGS_DRO8344	Maryland	9	8	72	2011	yes	no	39.0496	-76.8165	a39.049647_-76.816496b	2011_a39.049647_-76.816496b	822
USGS_DRO421051	Osmia	cornifrons	male	USGS_DRO14412	Maryland	1	8	8	2015	yes	no	39.6145	-79.1149	a39.6145_-79.1149b	2015_a39.6145_-79.1149b	512
USGS_DRO421052	Osmia	cornifrons	male	USGS_DRO14412	Maryland	1	8	8	2015	yes	no	39.6145	-79.1149	a39.6145_-79.1149b	2015_a39.6145_-79.1149b	512
USGS_DRO421053	Osmia	cornifrons	male	USGS_DRO14412	Maryland	1	8	8	2015	yes	no	39.6145	-79.1149	a39.6145_-79.1149b	2015_a39.6145_-79.1149b	512
USGS_DRO423114	Osmia	pumila	male	USGS_DRO14499	Maryland	9	8	72	2015	yes	no	39.6783	-76.9067	a39.6783_-76.9067b	2015_a39.6783_-76.9067b	216
USGS_DRO423974	Osmia	cornifrons	male	USGS_DRO14517	Maryland	9	8	72	2015	yes	no	39.3115	-76.1768	a39.3115_-76.1768b	2015_a39.3115_-76.1768b	569
USGS_DRO423975	Osmia	taurus	male	USGS_DRO14517	Maryland	9	8	72	2015	yes	no	39.3115	-76.1768	a39.3115_-76.1768b	2015_a39.3115_-76.1768b	569
USGS_DRO423980	Osmia	pumila	male	USGS_DRO14517	Maryland	9	8	72	2015	yes	no	39.3115	-76.1768	a39.3115_-76.1768b	2015_a39.3115_-76.1768b	569
USGS_DRO424606	Osmia	pumila	male	USGS_DRO14622	Maryland	9	8	72	2015	yes	no	39.452	-76.2674	a39.45205_-76.26745b	2015_a39.45205_-76.26745b	144
USGS_DRO432918	Osmia	pumila	male	USGS_DRO14910	Maryland	8	8	64	2015	yes	no	38.5575	-75.8737	a38.5575_-75.8737b	2015_a38.5575_-75.8737b	64
USGS_DRO433645	Osmia	taurus	male	USGS_DRO14901	Maryland	9	8	72	2015	yes	no	38.3419	-75.8269	a38.3419_-75.8269b	2015_a38.3419_-75.8269b	144
USGS_DRO433646	Osmia	taurus	male	USGS_DRO14901	Maryland	9	8	72	2015	yes	no	38.3419	-75.8269	a38.3419_-75.8269b	2015_a38.3419_-75.8269b	144
USGS_DRO433648	Osmia	taurus	male	USGS_DRO14901	Maryland	9	8	72	2015	yes	no	38.3419	-75.8269	a38.3419_-75.8269b	2015_a38.3419_-75.8269b	144
USGS_DRO433649	Osmia	pumila	male	USGS_DRO14901	Maryland	9	8	72	2015	yes	no	38.3419	-75.8269	a38.3419_-75.8269b	2015_a38.3419_-75.8269b	144
USGS_DRO433650	Osmia	taurus	male	USGS_DRO14901	Maryland	9	8	72	2015	yes	no	38.3419	-75.8269	a38.3419_-75.8269b	2015_a38.3419_-75.8269b	144
USGS_DRO449120	Osmia	taurus	male	USGS_DRO15588	Delaware	9	8	72	2015	yes	no	38.4942	-75.315	a38.49424_-75.31504b	2015_a38.49424_-75.31504b	72
USGS_DRO449227	Osmia	taurus	male	USGS_DRO15582	Delaware	9	8	72	2015	yes	no	38.4762	-75.3173	a38.4762_-75.3173b	2015_a38.4762_-75.3173b	270
USGS_DRO449228	Osmia	taurus	male	USGS_DRO15582	Delaware	9	8	72	2015	yes	no	38.4762	-75.3173	a38.4762_-75.3173b	2015_a38.4762_-75.3173b	270
USGS_DRO449350	Osmia	taurus	male	USGS_DRO14611	District of Columbia	9	8	72	2015	yes	no	38.9841	-77.0447	a38.9841_-77.044667b	2015_a38.9841_-77.044667b	441
USGS_DRO449352	Osmia	taurus	male	USGS_DRO14611	District of Columbia	9	8	72	2015	yes	no	38.9841	-77.0447	a38.9841_-77.044667b	2015_a38.9841_-77.044667b	441
USGS_DRO449359	Osmia	pumila	male	USGS_DRO14611	District of Columbia	9	8	72	2015	yes	no	38.9841	-77.0447	a38.9841_-77.044667b	2015_a38.9841_-77.044667b	441
USGS_DRO449423	Osmia	pumila	male	USGS_DRO15534	Maryland	9	10	90	2015	yes	no	39.2347	-76.0079	a39.2347_-76.0079b	2015_a39.2347_-76.0079b	288
USGS_DRO449454	Osmia	taurus	male	USGS_DRO15560	Delaware	9	8	72	2015	yes	no	39.2441	-75.7184	a39.24415_-75.71835b	2015_a39.24415_-75.71835b	153
USGS_DRO449455	Osmia	taurus	male	USGS_DRO15560	Delaware	9	8	72	2015	yes	no	39.2441	-75.7184	a39.24415_-75.71835b	2015_a39.24415_-75.71835b	153
USGS_DRO449456	Osmia	taurus	male	USGS_DRO15560	Delaware	9	8	72	2015	yes	no	39.2441	-75.7184	a39.24415_-75.71835b	2015_a39.24415_-75.71835b	153
USGS_DRO449457	Osmia	taurus	male	USGS_DRO15560	Delaware	9	8	72	2015	yes	no	39.2441	-75.7184	a39.24415_-75.71835b	2015_a39.24415_-75.71835b	153
USGS_DRO449460	Osmia	cornifrons	male	USGS_DRO15560	Delaware	9	8	72	2015	yes	no	39.2441	-75.7184	a39.24415_-75.71835b	2015_a39.24415_-75.71835b	153
USGS_DRO449461	Osmia	taurus	male	USGS_DRO15560	Delaware	9	8	72	2015	yes	no	39.2441	-75.7184	a39.24415_-75.71835b	2015_a39.24415_-75.71835b	153
USGS_DRO449464	Osmia	pumila	female	USGS_DRO15560	Delaware	9	8	72	2015	yes	no	39.2441	-75.7184	a39.24415_-75.71835b	2015_a39.24415_-75.71835b	153
USGS_DRO449542	Osmia	taurus	male	USGS_DRO15550	Delaware	9	8	72	2015	yes	no	39.0443	-75.6335	a39.044257_-75.633543b	2015_a39.044257_-75.633543b	306
USGS_DRO449543	Osmia	atriventris	male	USGS_DRO15550	Delaware	9	8	72	2015	yes	no	39.0443	-75.6335	a39.044257_-75.633543b	2015_a39.044257_-75.633543b	306
USGS_DRO449545	Osmia	taurus	male	USGS_DRO15550	Delaware	9	8	72	2015	yes	no	39.0443	-75.6335	a39.044257_-75.633543b	2015_a39.044257_-75.633543b	306
USGS_DRO148330	Osmia	pumila	male	USGS_DRO6989	Virginia	28	1	28	2010	yes	no	39.0281	-77.6041	a39.0281_-77.6041b	2010_a39.0281_-77.6041b	58
USGS_DRO148339	Osmia	pumila	male	USGS_DRO6989	Virginia	28	1	28	2010	yes	no	39.0281	-77.6041	a39.0281_-77.6041b	2010_a39.0281_-77.6041b	58
USGS_DRO148341	Osmia	pumila	male	USGS_DRO6989	Virginia	28	1	28	2010	yes	no	39.0281	-77.6041	a39.0281_-77.6041b	2010_a39.0281_-77.6041b	58
USGS_DRO148350	Osmia	atriventris	male	USGS_DRO6989	Virginia	28	1	28	2010	yes	no	39.0281	-77.6041	a39.0281_-77.6041b	2010_a39.0281_-77.6041b	58
USGS_DRO148356	Osmia	atriventris	male	USGS_DRO6989	Virginia	28	1	28	2010	yes	no	39.0281	-77.6041	a39.0281_-77.6041b	2010_a39.0281_-77.6041b	58
USGS_DRO148358	Osmia	lignaria	female	USGS_DRO6989	Virginia	28	1	28	2010	yes	no	39.0281	-77.6041	a39.0281_-77.6041b	2010_a39.0281_-77.6041b	58
USGS_DRO148359	Osmia	pumila	male	USGS_DRO6989	Virginia	28	1	28	2010	yes	no	39.0281	-77.6041	a39.0281_-77.6041b	2010_a39.0281_-77.6041b	58
USGS_DRO148360	Osmia	pumila	male	USGS_DRO6989	Virginia	28	1	28	2010	yes	no	39.0281	-77.6041	a39.0281_-77.6041b	2010_a39.0281_-77.6041b	58
USGS_DRO148365	Osmia	pumila	female	USGS_DRO6989	Virginia	28	1	28	2010	yes	no	39.0281	-77.6041	a39.0281_-77.6041b	2010_a39.0281_-77.6041b	58
USGS_DRO148366	Osmia	atriventris	male	USGS_DRO6989	Virginia	28	1	28	2010	yes	no	39.0281	-77.6041	a39.0281_-77.6041b	2010_a39.0281_-77.6041b	58
USGS_DRO148369	Osmia	collinsiae	male	USGS_DRO6989	Virginia	28	1	28	2010	yes	no	39.0281	-77.6041	a39.0281_-77.6041b	2010_a39.0281_-77.6041b	58
USGS_DRO148371	Osmia	pumila	male	USGS_DRO6989	Virginia	28	1	28	2010	yes	no	39.0281	-77.6041	a39.0281_-77.6041b	2010_a39.0281_-77.6041b	58
USGS_DRO148378	Osmia	taurus	male	USGS_DRO6989	Virginia	28	1	28	2010	yes	no	39.0281	-77.6041	a39.0281_-77.6041b	2010_a39.0281_-77.6041b	58
USGS_DRO148380	Osmia	pumila	male	USGS_DRO6989	Virginia	28	1	28	2010	yes	no	39.0281	-77.6041	a39.0281_-77.6041b	2010_a39.0281_-77.6041b	58
USGS_DRO171232	Osmia	atriventris	male	USGS_DRO7755	Virginia	29	1	29	2010	yes	no	39.0292	-77.6068	a39.0292_-77.6068b	2010_a39.0292_-77.6068b	29
USGS_DRO171255	Osmia	atriventris	female	USGS_DRO7755	Virginia	29	1	29	2010	yes	no	39.0292	-77.6068	a39.0292_-77.6068b	2010_a39.0292_-77.6068b	29
USGS_DRO171270	Osmia	atriventris	male	USGS_DRO7755	Virginia	29	1	29	2010	yes	no	39.0292	-77.6068	a39.0292_-77.6068b	2010_a39.0292_-77.6068b	29
USGS_DRO023092	Osmia	pumila	female	USGS_DRO1545	Virginia	30	1	30	2003	yes	no	38.0567	-78.6839	a38.0567_-78.6839b	2003_a38.0567_-78.6839b	86
USGS_DRO023098	Osmia	collinsiae	female	USGS_DRO1545	Virginia	30	1	30	2003	yes	no	38.0567	-78.6839	a38.0567_-78.6839b	2003_a38.0567_-78.6839b	86
USGS_DRO215265	Osmia	pumila	male	USGS_DRO8670	Virginia	30	1	30	2011	yes	no	39.0326	-77.5941	a39.0326_-77.5941b	2011_a39.0326_-77.5941b	60
USGS_DRO215266	Osmia	taurus	male	USGS_DRO8670	Virginia	30	1	30	2011	yes	no	39.0326	-77.5941	a39.0326_-77.5941b	2011_a39.0326_-77.5941b	60
USGS_DRO215267	Osmia	cornifrons	female	USGS_DRO8670	Virginia	30	1	30	2011	yes	no	39.0326	-77.5941	a39.0326_-77.5941b	2011_a39.0326_-77.5941b	60
USGS_DRO215269	Osmia	taurus	male	USGS_DRO8670	Virginia	30	1	30	2011	yes	no	39.0326	-77.5941	a39.0326_-77.5941b	2011_a39.0326_-77.5941b	60
USGS_DRO215271	Osmia	cornifrons	male	USGS_DRO8670	Virginia	30	1	30	2011	yes	no	39.0326	-77.5941	a39.0326_-77.5941b	2011_a39.0326_-77.5941b	60
USGS_DRO215277	Osmia	pumila	male	USGS_DRO8670	Virginia	30	1	30	2011	yes	no	39.0326	-77.5941	a39.0326_-77.5941b	2011_a39.0326_-77.5941b	60
USGS_DRO215280	Osmia	taurus	female	USGS_DRO8670	Virginia	30	1	30	2011	yes	no	39.0326	-77.5941	a39.0326_-77.5941b	2011_a39.0326_-77.5941b	60
USGS_DRO215281	Osmia	taurus	male	USGS_DRO8670	Virginia	30	1	30	2011	yes	no	39.0326	-77.5941	a39.0326_-77.5941b	2011_a39.0326_-77.5941b	60
USGS_DRO215283	Osmia	taurus	male	USGS_DRO8670	Virginia	30	1	30	2011	yes	no	39.0326	-77.5941	a39.0326_-77.5941b	2011_a39.0326_-77.5941b	60
USGS_DRO215284	Osmia	pumila	male	USGS_DRO8670	Virginia	30	1	30	2011	yes	no	39.0326	-77.5941	a39.0326_-77.5941b	2011_a39.0326_-77.5941b	60
USGS_DRO215285	Osmia	cornifrons	male	USGS_DRO8670	Virginia	30	1	30	2011	yes	no	39.0326	-77.5941	a39.0326_-77.5941b	2011_a39.0326_-77.5941b	60
USGS_DRO215288	Osmia	cornifrons	male	USGS_DRO8670	Virginia	30	1	30	2011	yes	no	39.0326	-77.5941	a39.0326_-77.5941b	2011_a39.0326_-77.5941b	60
USGS_DRO215291	Osmia	cornifrons	female	USGS_DRO8670	Virginia	30	1	30	2011	yes	no	39.0326	-77.5941	a39.0326_-77.5941b	2011_a39.0326_-77.5941b	60
USGS_DRO215294	Osmia	taurus	male	USGS_DRO8670	Virginia	30	1	30	2011	yes	no	39.0326	-77.5941	a39.0326_-77.5941b	2011_a39.0326_-77.5941b	60
USGS_DRO215295	Osmia	taurus	male	USGS_DRO8670	Virginia	30	1	30	2011	yes	no	39.0326	-77.5941	a39.0326_-77.5941b	2011_a39.0326_-77.5941b	60
USGS_DRO215298	Osmia	taurus	male	USGS_DRO8670	Virginia	30	1	30	2011	yes	no	39.0326	-77.5941	a39.0326_-77.5941b	2011_a39.0326_-77.5941b	60
USGS_DRO215299	Osmia	taurus	male	USGS_DRO8670	Virginia	30	1	30	2011	yes	no	39.0326	-77.5941	a39.0326_-77.5941b	2011_a39.0326_-77.5941b	60
USGS_DRO215300	Osmia	taurus	male	USGS_DRO8670	Virginia	30	1	30	2011	yes	no	39.0326	-77.5941	a39.0326_-77.5941b	2011_a39.0326_-77.5941b	60
USGS_DRO215302	Osmia	taurus	male	USGS_DRO8670	Virginia	30	1	30	2011	yes	no	39.0326	-77.5941	a39.0326_-77.5941b	2011_a39.0326_-77.5941b	60
USGS_DRO215303	Osmia	taurus	male	USGS_DRO8670	Virginia	30	1	30	2011	yes	no	39.0326	-77.5941	a39.0326_-77.5941b	2011_a39.0326_-77.5941b	60
USGS_DRO215305	Osmia	cornifrons	male	USGS_DRO8670	Virginia	30	1	30	2011	yes	no	39.0326	-77.5941	a39.0326_-77.5941b	2011_a39.0326_-77.5941b	60
USGS_DRO215306	Osmia	taurus	male	USGS_DRO8670	Virginia	30	1	30	2011	yes	no	39.0326	-77.5941	a39.0326_-77.5941b	2011_a39.0326_-77.5941b	60
USGS_DRO215307	Osmia	taurus	female	USGS_DRO8670	Virginia	30	1	30	2011	yes	no	39.0326	-77.5941	a39.0326_-77.5941b	2011_a39.0326_-77.5941b	60
USGS_DRO215309	Osmia	cornifrons	male	USGS_DRO8670	Virginia	30	1	30	2011	yes	no	39.0326	-77.5941	a39.0326_-77.5941b	2011_a39.0326_-77.5941b	60
USGS_DRO215310	Osmia	pumila	male	USGS_DRO8670	Virginia	30	1	30	2011	yes	no	39.0326	-77.5941	a39.0326_-77.5941b	2011_a39.0326_-77.5941b	60
USGS_DRO215312	Osmia	pumila	male	USGS_DRO8670	Virginia	30	1	30	2011	yes	no	39.0326	-77.5941	a39.0326_-77.5941b	2011_a39.0326_-77.5941b	60
USGS_DRO215313	Osmia	cornifrons	male	USGS_DRO8670	Virginia	30	1	30	2011	yes	no	39.0326	-77.5941	a39.0326_-77.5941b	2011_a39.0326_-77.5941b	60
USGS_DRO215315	Osmia	taurus	male	USGS_DRO8670	Virginia	30	1	30	2011	yes	no	39.0326	-77.5941	a39.0326_-77.5941b	2011_a39.0326_-77.5941b	60
USGS_DRO215316	Osmia	taurus	male	USGS_DRO8670	Virginia	30	1	30	2011	yes	no	39.0326	-77.5941	a39.0326_-77.5941b	2011_a39.0326_-77.5941b	60
USGS_DRO215317	Osmia	cornifrons	male	USGS_DRO8670	Virginia	30	1	30	2011	yes	no	39.0326	-77.5941	a39.0326_-77.5941b	2011_a39.0326_-77.5941b	60
USGS_DRO215318	Osmia	taurus	male	USGS_DRO8670	Virginia	30	1	30	2011	yes	no	39.0326	-77.5941	a39.0326_-77.5941b	2011_a39.0326_-77.5941b	60
USGS_DRO215320	Osmia	taurus	male	USGS_DRO8670	Virginia	30	1	30	2011	yes	no	39.0326	-77.5941	a39.0326_-77.5941b	2011_a39.0326_-77.5941b	60
USGS_DRO215321	Osmia	cornifrons	male	USGS_DRO8670	Virginia	30	1	30	2011	yes	no	39.0326	-77.5941	a39.0326_-77.5941b	2011_a39.0326_-77.5941b	60
USGS_DRO215322	Osmia	taurus	male	USGS_DRO8670	Virginia	30	1	30	2011	yes	no	39.0326	-77.5941	a39.0326_-77.5941b	2011_a39.0326_-77.5941b	60
USGS_DRO215323	Osmia	pumila	male	USGS_DRO8670	Virginia	30	1	30	2011	yes	no	39.0326	-77.5941	a39.0326_-77.5941b	2011_a39.0326_-77.5941b	60
USGS_DRO215324	Osmia	cornifrons	male	USGS_DRO8670	Virginia	30	1	30	2011	yes	no	39.0326	-77.5941	a39.0326_-77.5941b	2011_a39.0326_-77.5941b	60
USGS_DRO215325	Osmia	taurus	male	USGS_DRO8670	Virginia	30	1	30	2011	yes	no	39.0326	-77.5941	a39.0326_-77.5941b	2011_a39.0326_-77.5941b	60
USGS_DRO215326	Osmia	taurus	male	USGS_DRO8670	Virginia	30	1	30	2011	yes	no	39.0326	-77.5941	a39.0326_-77.5941b	2011_a39.0326_-77.5941b	60
USGS_DRO215327	Osmia	cornifrons	male	USGS_DRO8670	Virginia	30	1	30	2011	yes	no	39.0326	-77.5941	a39.0326_-77.5941b	2011_a39.0326_-77.5941b	60
USGS_DRO215328	Osmia	taurus	male	USGS_DRO8670	Virginia	30	1	30	2011	yes	no	39.0326	-77.5941	a39.0326_-77.5941b	2011_a39.0326_-77.5941b	60
USGS_DRO215333	Osmia	taurus	male	USGS_DRO8670	Virginia	30	1	30	2011	yes	no	39.0326	-77.5941	a39.0326_-77.5941b	2011_a39.0326_-77.5941b	60
USGS_DRO215334	Osmia	taurus	male	USGS_DRO8670	Virginia	30	1	30	2011	yes	no	39.0326	-77.5941	a39.0326_-77.5941b	2011_a39.0326_-77.5941b	60
USGS_DRO215335	Osmia	cornifrons	male	USGS_DRO8670	Virginia	30	1	30	2011	yes	no	39.0326	-77.5941	a39.0326_-77.5941b	2011_a39.0326_-77.5941b	60
USGS_DRO215338	Osmia	pumila	male	USGS_DRO8670	Virginia	30	1	30	2011	yes	no	39.0326	-77.5941	a39.0326_-77.5941b	2011_a39.0326_-77.5941b	60
USGS_DRO215343	Osmia	taurus	male	USGS_DRO8670	Virginia	30	1	30	2011	yes	no	39.0326	-77.5941	a39.0326_-77.5941b	2011_a39.0326_-77.5941b	60
USGS_DRO215344	Osmia	taurus	male	USGS_DRO8670	Virginia	30	1	30	2011	yes	no	39.0326	-77.5941	a39.0326_-77.5941b	2011_a39.0326_-77.5941b	60
USGS_DRO215345	Osmia	taurus	male	USGS_DRO8670	Virginia	30	1	30	2011	yes	no	39.0326	-77.5941	a39.0326_-77.5941b	2011_a39.0326_-77.5941b	60
USGS_DRO215346	Osmia	cornifrons	female	USGS_DRO8670	Virginia	30	1	30	2011	yes	no	39.0326	-77.5941	a39.0326_-77.5941b	2011_a39.0326_-77.5941b	60
USGS_DRO215347	Osmia	taurus	male	USGS_DRO8670	Virginia	30	1	30	2011	yes	no	39.0326	-77.5941	a39.0326_-77.5941b	2011_a39.0326_-77.5941b	60
USGS_DRO215348	Osmia	taurus	male	USGS_DRO8670	Virginia	30	1	30	2011	yes	no	39.0326	-77.5941	a39.0326_-77.5941b	2011_a39.0326_-77.5941b	60
USGS_DRO215349	Osmia	cornifrons	male	USGS_DRO8670	Virginia	30	1	30	2011	yes	no	39.0326	-77.5941	a39.0326_-77.5941b	2011_a39.0326_-77.5941b	60
USGS_DRO215350	Osmia	pumila	male	USGS_DRO8670	Virginia	30	1	30	2011	yes	no	39.0326	-77.5941	a39.0326_-77.5941b	2011_a39.0326_-77.5941b	60
USGS_DRO215351	Osmia	taurus	male	USGS_DRO8670	Virginia	30	1	30	2011	yes	no	39.0326	-77.5941	a39.0326_-77.5941b	2011_a39.0326_-77.5941b	60
USGS_DRO215353	Osmia	cornifrons	male	USGS_DRO8670	Virginia	30	1	30	2011	yes	no	39.0326	-77.5941	a39.0326_-77.5941b	2011_a39.0326_-77.5941b	60
USGS_DRO215354	Osmia	taurus	male	USGS_DRO8670	Virginia	30	1	30	2011	yes	no	39.0326	-77.5941	a39.0326_-77.5941b	2011_a39.0326_-77.5941b	60
USGS_DRO215356	Osmia	pumila	male	USGS_DRO8670	Virginia	30	1	30	2011	yes	no	39.0326	-77.5941	a39.0326_-77.5941b	2011_a39.0326_-77.5941b	60
USGS_DRO215357	Osmia	pumila	male	USGS_DRO8670	Virginia	30	1	30	2011	yes	no	39.0326	-77.5941	a39.0326_-77.5941b	2011_a39.0326_-77.5941b	60
USGS_DRO215358	Osmia	taurus	male	USGS_DRO8670	Virginia	30	1	30	2011	yes	no	39.0326	-77.5941	a39.0326_-77.5941b	2011_a39.0326_-77.5941b	60
USGS_DRO215362	Osmia	pumila	male	USGS_DRO8670	Virginia	30	1	30	2011	yes	no	39.0326	-77.5941	a39.0326_-77.5941b	2011_a39.0326_-77.5941b	60
USGS_DRO215363	Osmia	cornifrons	male	USGS_DRO8670	Virginia	30	1	30	2011	yes	no	39.0326	-77.5941	a39.0326_-77.5941b	2011_a39.0326_-77.5941b	60
USGS_DRO215364	Osmia	taurus	male	USGS_DRO8670	Virginia	30	1	30	2011	yes	no	39.0326	-77.5941	a39.0326_-77.5941b	2011_a39.0326_-77.5941b	60
USGS_DRO215365	Osmia	taurus	male	USGS_DRO8670	Virginia	30	1	30	2011	yes	no	39.0326	-77.5941	a39.0326_-77.5941b	2011_a39.0326_-77.5941b	60
USGS_DRO215390	Osmia	pumila	male	USGS_DRO8672	Virginia	30	1	30	2011	yes	no	39.0249	-77.5896	a39.024867_-77.589567b	2011_a39.024867_-77.589567b	148
USGS_DRO215398	Osmia	pumila	male	USGS_DRO8672	Virginia	30	1	30	2011	yes	no	39.0249	-77.5896	a39.024867_-77.589567b	2011_a39.024867_-77.589567b	148
USGS_DRO215399	Osmia	pumila	male	USGS_DRO8672	Virginia	30	1	30	2011	yes	no	39.0249	-77.5896	a39.024867_-77.589567b	2011_a39.024867_-77.589567b	148
USGS_DRO215418	Osmia	pumila	female	USGS_DRO8672	Virginia	30	1	30	2011	yes	no	39.0249	-77.5896	a39.024867_-77.589567b	2011_a39.024867_-77.589567b	148
USGS_DRO215427	Osmia	pumila	female	USGS_DRO8672	Virginia	30	1	30	2011	yes	no	39.0249	-77.5896	a39.024867_-77.589567b	2011_a39.024867_-77.589567b	148
USGS_DRO215525	Osmia	pumila	male	USGS_DRO8675	Virginia	28	1	28	2011	yes	no	39.0249	-77.5896	a39.024867_-77.589567b	2011_a39.024867_-77.589567b	148
USGS_DRO215531	Osmia	pumila	female	USGS_DRO8675	Virginia	28	1	28	2011	yes	no	39.0249	-77.5896	a39.024867_-77.589567b	2011_a39.024867_-77.589567b	148
USGS_DRO215532	Osmia	cornifrons	male	USGS_DRO8675	Virginia	28	1	28	2011	yes	no	39.0249	-77.5896	a39.024867_-77.589567b	2011_a39.024867_-77.589567b	148
USGS_DRO215533	Osmia	atriventris	male	USGS_DRO8675	Virginia	28	1	28	2011	yes	no	39.0249	-77.5896	a39.024867_-77.589567b	2011_a39.024867_-77.589567b	148
USGS_DRO215539	Osmia	cornifrons	female	USGS_DRO8675	Virginia	28	1	28	2011	yes	no	39.0249	-77.5896	a39.024867_-77.589567b	2011_a39.024867_-77.589567b	148
USGS_DRO215551	Osmia	taurus	male	USGS_DRO8675	Virginia	28	1	28	2011	yes	no	39.0249	-77.5896	a39.024867_-77.589567b	2011_a39.024867_-77.589567b	148
USGS_DRO215558	Osmia	atriventris	male	USGS_DRO8675	Virginia	28	1	28	2011	yes	no	39.0249	-77.5896	a39.024867_-77.589567b	2011_a39.024867_-77.589567b	148
USGS_DRO215559	Osmia	taurus	male	USGS_DRO8675	Virginia	28	1	28	2011	yes	no	39.0249	-77.5896	a39.024867_-77.589567b	2011_a39.024867_-77.589567b	148
USGS_DRO215561	Osmia	pumila	male	USGS_DRO8675	Virginia	28	1	28	2011	yes	no	39.0249	-77.5896	a39.024867_-77.589567b	2011_a39.024867_-77.589567b	148
USGS_DRO215568	Osmia	pumila	female	USGS_DRO8675	Virginia	28	1	28	2011	yes	no	39.0249	-77.5896	a39.024867_-77.589567b	2011_a39.024867_-77.589567b	148
USGS_DRO215572	Osmia	cornifrons	male	USGS_DRO8675	Virginia	28	1	28	2011	yes	no	39.0249	-77.5896	a39.024867_-77.589567b	2011_a39.024867_-77.589567b	148
USGS_DRO215584	Osmia	cornifrons	male	USGS_DRO8675	Virginia	28	1	28	2011	yes	no	39.0249	-77.5896	a39.024867_-77.589567b	2011_a39.024867_-77.589567b	148
USGS_DRO215585	Osmia	atriventris	male	USGS_DRO8675	Virginia	28	1	28	2011	yes	no	39.0249	-77.5896	a39.024867_-77.589567b	2011_a39.024867_-77.589567b	148
USGS_DRO215588	Osmia	taurus	male	USGS_DRO8675	Virginia	28	1	28	2011	yes	no	39.0249	-77.5896	a39.024867_-77.589567b	2011_a39.024867_-77.589567b	148
USGS_DRO215740	Osmia	cornifrons	female	USGS_DRO8676	Virginia	30	1	30	2011	yes	no	39.0321	-77.5945	a39.0321_-77.5945b	2011_a39.0321_-77.5945b	60
USGS_DRO215743	Osmia	taurus	female	USGS_DRO8676	Virginia	30	1	30	2011	yes	no	39.0321	-77.5945	a39.0321_-77.5945b	2011_a39.0321_-77.5945b	60
USGS_DRO215744	Osmia	taurus	male	USGS_DRO8676	Virginia	30	1	30	2011	yes	no	39.0321	-77.5945	a39.0321_-77.5945b	2011_a39.0321_-77.5945b	60
USGS_DRO215746	Osmia	collinsiae	female	USGS_DRO8676	Virginia	30	1	30	2011	yes	no	39.0321	-77.5945	a39.0321_-77.5945b	2011_a39.0321_-77.5945b	60
USGS_DRO215754	Osmia	taurus	male	USGS_DRO8676	Virginia	30	1	30	2011	yes	no	39.0321	-77.5945	a39.0321_-77.5945b	2011_a39.0321_-77.5945b	60
USGS_DRO215756	Osmia	atriventris	female	USGS_DRO8676	Virginia	30	1	30	2011	yes	no	39.0321	-77.5945	a39.0321_-77.5945b	2011_a39.0321_-77.5945b	60
USGS_DRO215757	Osmia	pumila	male	USGS_DRO8676	Virginia	30	1	30	2011	yes	no	39.0321	-77.5945	a39.0321_-77.5945b	2011_a39.0321_-77.5945b	60
USGS_DRO215761	Osmia	taurus	female	USGS_DRO8676	Virginia	30	1	30	2011	yes	no	39.0321	-77.5945	a39.0321_-77.5945b	2011_a39.0321_-77.5945b	60
USGS_DRO215766	Osmia	taurus	male	USGS_DRO8676	Virginia	30	1	30	2011	yes	no	39.0321	-77.5945	a39.0321_-77.5945b	2011_a39.0321_-77.5945b	60
USGS_DRO215769	Osmia	cornifrons	male	USGS_DRO8676	Virginia	30	1	30	2011	yes	no	39.0321	-77.5945	a39.0321_-77.5945b	2011_a39.0321_-77.5945b	60
USGS_DRO215770	Osmia	cornifrons	male	USGS_DRO8676	Virginia	30	1	30	2011	yes	no	39.0321	-77.5945	a39.0321_-77.5945b	2011_a39.0321_-77.5945b	60
USGS_DRO215783	Osmia	taurus	male	USGS_DRO8676	Virginia	30	1	30	2011	yes	no	39.0321	-77.5945	a39.0321_-77.5945b	2011_a39.0321_-77.5945b	60
USGS_DRO215794	Osmia	taurus	male	USGS_DRO8676	Virginia	30	1	30	2011	yes	no	39.0321	-77.5945	a39.0321_-77.5945b	2011_a39.0321_-77.5945b	60
USGS_DRO215798	Osmia	collinsiae	female	USGS_DRO8676	Virginia	30	1	30	2011	yes	no	39.0321	-77.5945	a39.0321_-77.5945b	2011_a39.0321_-77.5945b	60
USGS_DRO215803	Osmia	cornifrons	male	USGS_DRO8676	Virginia	30	1	30	2011	yes	no	39.0321	-77.5945	a39.0321_-77.5945b	2011_a39.0321_-77.5945b	60
USGS_DRO215804	Osmia	taurus	male	USGS_DRO8676	Virginia	30	1	30	2011	yes	no	39.0321	-77.5945	a39.0321_-77.5945b	2011_a39.0321_-77.5945b	60
USGS_DRO215809	Osmia	pumila	male	USGS_DRO8676	Virginia	30	1	30	2011	yes	no	39.0321	-77.5945	a39.0321_-77.5945b	2011_a39.0321_-77.5945b	60
USGS_DRO215815	Osmia	pumila	male	USGS_DRO8676	Virginia	30	1	30	2011	yes	no	39.0321	-77.5945	a39.0321_-77.5945b	2011_a39.0321_-77.5945b	60
USGS_DRO215826	Osmia	cornifrons	female	USGS_DRO8676	Virginia	30	1	30	2011	yes	no	39.0321	-77.5945	a39.0321_-77.5945b	2011_a39.0321_-77.5945b	60
USGS_DRO215827	Osmia	taurus	male	USGS_DRO8676	Virginia	30	1	30	2011	yes	no	39.0321	-77.5945	a39.0321_-77.5945b	2011_a39.0321_-77.5945b	60
USGS_DRO215834	Osmia	taurus	male	USGS_DRO8676	Virginia	30	1	30	2011	yes	no	39.0321	-77.5945	a39.0321_-77.5945b	2011_a39.0321_-77.5945b	60
USGS_DRO215839	Osmia	cornifrons	female	USGS_DRO8676	Virginia	30	1	30	2011	yes	no	39.0321	-77.5945	a39.0321_-77.5945b	2011_a39.0321_-77.5945b	60
USGS_DRO215843	Osmia	collinsiae	female	USGS_DRO8676	Virginia	30	1	30	2011	yes	no	39.0321	-77.5945	a39.0321_-77.5945b	2011_a39.0321_-77.5945b	60
USGS_DRO215844	Osmia	cornifrons	female	USGS_DRO8676	Virginia	30	1	30	2011	yes	no	39.0321	-77.5945	a39.0321_-77.5945b	2011_a39.0321_-77.5945b	60
USGS_DRO215850	Osmia	pumila	male	USGS_DRO8676	Virginia	30	1	30	2011	yes	no	39.0321	-77.5945	a39.0321_-77.5945b	2011_a39.0321_-77.5945b	60
USGS_DRO215851	Osmia	lignaria	female	USGS_DRO8676	Virginia	30	1	30	2011	yes	no	39.0321	-77.5945	a39.0321_-77.5945b	2011_a39.0321_-77.5945b	60
USGS_DRO215852	Osmia	pumila	male	USGS_DRO8676	Virginia	30	1	30	2011	yes	no	39.0321	-77.5945	a39.0321_-77.5945b	2011_a39.0321_-77.5945b	60
USGS_DRO215865	Osmia	taurus	male	USGS_DRO8676	Virginia	30	1	30	2011	yes	no	39.0321	-77.5945	a39.0321_-77.5945b	2011_a39.0321_-77.5945b	60
USGS_DRO215877	Osmia	pumila	male	USGS_DRO8676	Virginia	30	1	30	2011	yes	no	39.0321	-77.5945	a39.0321_-77.5945b	2011_a39.0321_-77.5945b	60
USGS_DRO215885	Osmia	taurus	male	USGS_DRO8676	Virginia	30	1	30	2011	yes	no	39.0321	-77.5945	a39.0321_-77.5945b	2011_a39.0321_-77.5945b	60
USGS_DRO215887	Osmia	taurus	male	USGS_DRO8676	Virginia	30	1	30	2011	yes	no	39.0321	-77.5945	a39.0321_-77.5945b	2011_a39.0321_-77.5945b	60
USGS_DRO215893	Osmia	collinsiae	female	USGS_DRO8676	Virginia	30	1	30	2011	yes	no	39.0321	-77.5945	a39.0321_-77.5945b	2011_a39.0321_-77.5945b	60
USGS_DRO215901	Osmia	cornifrons	male	USGS_DRO8676	Virginia	30	1	30	2011	yes	no	39.0321	-77.5945	a39.0321_-77.5945b	2011_a39.0321_-77.5945b	60
USGS_DRO215902	Osmia	collinsiae	female	USGS_DRO8676	Virginia	30	1	30	2011	yes	no	39.0321	-77.5945	a39.0321_-77.5945b	2011_a39.0321_-77.5945b	60
USGS_DRO215925	Osmia	cornifrons	male	USGS_DRO8676	Virginia	30	1	30	2011	yes	no	39.0321	-77.5945	a39.0321_-77.5945b	2011_a39.0321_-77.5945b	60
USGS_DRO215936	Osmia	atriventris	male	USGS_DRO8676	Virginia	30	1	30	2011	yes	no	39.0321	-77.5945	a39.0321_-77.5945b	2011_a39.0321_-77.5945b	60
USGS_DRO215938	Osmia	pumila	male	USGS_DRO8676	Virginia	30	1	30	2011	yes	no	39.0321	-77.5945	a39.0321_-77.5945b	2011_a39.0321_-77.5945b	60
USGS_DRO215972	Osmia	atriventris	male	USGS_DRO8676	Virginia	30	1	30	2011	yes	no	39.0321	-77.5945	a39.0321_-77.5945b	2011_a39.0321_-77.5945b	60
USGS_DRO215976	Osmia	pumila	male	USGS_DRO8676	Virginia	30	1	30	2011	yes	no	39.0321	-77.5945	a39.0321_-77.5945b	2011_a39.0321_-77.5945b	60
USGS_DRO215977	Osmia	atriventris	female	USGS_DRO8676	Virginia	30	1	30	2011	yes	no	39.0321	-77.5945	a39.0321_-77.5945b	2011_a39.0321_-77.5945b	60
USGS_DRO215978	Osmia	collinsiae	female	USGS_DRO8676	Virginia	30	1	30	2011	yes	no	39.0321	-77.5945	a39.0321_-77.5945b	2011_a39.0321_-77.5945b	60
USGS_DRO382195	Osmia	taurus	male	USGS_DRO13142	Maryland	9	9	81	2014	yes	no	38.9457	-75.9396	a38.9457_-75.9396b	2014_a38.9457_-75.9396b	81
USGS_DRO382196	Osmia	taurus	male	USGS_DRO13142	Maryland	9	9	81	2014	yes	no	38.9457	-75.9396	a38.9457_-75.9396b	2014_a38.9457_-75.9396b	81
USGS_DRO388981	Osmia	taurus	male	USGS_DRO13132	Maryland	9	9	81	2014	yes	no	38.8613	-75.8391	a38.861333_-75.839133b	2014_a38.861333_-75.839133b	234
USGS_DRO396713	Osmia	taurus	male	USGS_DRO13697	Maryland	9	8	72	2014	yes	no	39.452	-76.2674	a39.45205_-76.26745b	2014_a39.45205_-76.26745b	207
USGS_DRO396714	Osmia	taurus	male	USGS_DRO13697	Maryland	9	8	72	2014	yes	no	39.452	-76.2674	a39.45205_-76.26745b	2014_a39.45205_-76.26745b	207
USGS_DRO396715	Osmia	taurus	male	USGS_DRO13697	Maryland	9	8	72	2014	yes	no	39.452	-76.2674	a39.45205_-76.26745b	2014_a39.45205_-76.26745b	207
USGS_DRO396716	Osmia	taurus	male	USGS_DRO13697	Maryland	9	8	72	2014	yes	no	39.452	-76.2674	a39.45205_-76.26745b	2014_a39.45205_-76.26745b	207
USGS_DRO396717	Osmia	taurus	male	USGS_DRO13697	Maryland	9	8	72	2014	yes	no	39.452	-76.2674	a39.45205_-76.26745b	2014_a39.45205_-76.26745b	207
USGS_DRO396718	Osmia	taurus	male	USGS_DRO13697	Maryland	9	8	72	2014	yes	no	39.452	-76.2674	a39.45205_-76.26745b	2014_a39.45205_-76.26745b	207
USGS_DRO396719	Osmia	taurus	male	USGS_DRO13697	Maryland	9	8	72	2014	yes	no	39.452	-76.2674	a39.45205_-76.26745b	2014_a39.45205_-76.26745b	207
USGS_DRO396720	Osmia	cornifrons	male	USGS_DRO13697	Maryland	9	8	72	2014	yes	no	39.452	-76.2674	a39.45205_-76.26745b	2014_a39.45205_-76.26745b	207
USGS_DRO396721	Osmia	taurus	male	USGS_DRO13697	Maryland	9	8	72	2014	yes	no	39.452	-76.2674	a39.45205_-76.26745b	2014_a39.45205_-76.26745b	207
USGS_DRO396722	Osmia	taurus	male	USGS_DRO13697	Maryland	9	8	72	2014	yes	no	39.452	-76.2674	a39.45205_-76.26745b	2014_a39.45205_-76.26745b	207
USGS_DRO396723	Osmia	taurus	male	USGS_DRO13697	Maryland	9	8	72	2014	yes	no	39.452	-76.2674	a39.45205_-76.26745b	2014_a39.45205_-76.26745b	207
USGS_DRO396725	Osmia	taurus	male	USGS_DRO13697	Maryland	9	8	72	2014	yes	no	39.452	-76.2674	a39.45205_-76.26745b	2014_a39.45205_-76.26745b	207
USGS_DRO420770	Osmia	taurus	female	USGS_DRO14428	Maryland	9	8	72	2015	yes	no	38.5502	-77.2321	a38.5502_-77.2321b	2015_a38.5502_-77.2321b	216
USGS_DRO420771	Osmia	taurus	male	USGS_DRO14428	Maryland	9	8	72	2015	yes	no	38.5502	-77.2321	a38.5502_-77.2321b	2015_a38.5502_-77.2321b	216
USGS_DRO420772	Osmia	taurus	male	USGS_DRO14428	Maryland	9	8	72	2015	yes	no	38.5502	-77.2321	a38.5502_-77.2321b	2015_a38.5502_-77.2321b	216
USGS_DRO420773	Osmia	taurus	male	USGS_DRO14428	Maryland	9	8	72	2015	yes	no	38.5502	-77.2321	a38.5502_-77.2321b	2015_a38.5502_-77.2321b	216
USGS_DRO420774	Osmia	taurus	male	USGS_DRO14428	Maryland	9	8	72	2015	yes	no	38.5502	-77.2321	a38.5502_-77.2321b	2015_a38.5502_-77.2321b	216
USGS_DRO420775	Osmia	taurus	male	USGS_DRO14428	Maryland	9	8	72	2015	yes	no	38.5502	-77.2321	a38.5502_-77.2321b	2015_a38.5502_-77.2321b	216
USGS_DRO420776	Osmia	pumila	male	USGS_DRO14428	Maryland	9	8	72	2015	yes	no	38.5502	-77.2321	a38.5502_-77.2321b	2015_a38.5502_-77.2321b	216
USGS_DRO420777	Osmia	pumila	male	USGS_DRO14428	Maryland	9	8	72	2015	yes	no	38.5502	-77.2321	a38.5502_-77.2321b	2015_a38.5502_-77.2321b	216
USGS_DRO420780	Osmia	pumila	male	USGS_DRO14428	Maryland	9	8	72	2015	yes	no	38.5502	-77.2321	a38.5502_-77.2321b	2015_a38.5502_-77.2321b	216
USGS_DRO420860	Osmia	taurus	female	USGS_DRO14420	Maryland	9	8	72	2015	yes	no	38.5488	-77.2164	a38.5488_-77.2164b	2015_a38.5488_-77.2164b	360
USGS_DRO420861	Osmia	taurus	male	USGS_DRO14420	Maryland	9	8	72	2015	yes	no	38.5488	-77.2164	a38.5488_-77.2164b	2015_a38.5488_-77.2164b	360
USGS_DRO420862	Osmia	taurus	male	USGS_DRO14420	Maryland	9	8	72	2015	yes	no	38.5488	-77.2164	a38.5488_-77.2164b	2015_a38.5488_-77.2164b	360
USGS_DRO420863	Osmia	taurus	female	USGS_DRO14420	Maryland	9	8	72	2015	yes	no	38.5488	-77.2164	a38.5488_-77.2164b	2015_a38.5488_-77.2164b	360
USGS_DRO420864	Osmia	taurus	male	USGS_DRO14420	Maryland	9	8	72	2015	yes	no	38.5488	-77.2164	a38.5488_-77.2164b	2015_a38.5488_-77.2164b	360
USGS_DRO420865	Osmia	taurus	male	USGS_DRO14420	Maryland	9	8	72	2015	yes	no	38.5488	-77.2164	a38.5488_-77.2164b	2015_a38.5488_-77.2164b	360
USGS_DRO420866	Osmia	taurus	male	USGS_DRO14420	Maryland	9	8	72	2015	yes	no	38.5488	-77.2164	a38.5488_-77.2164b	2015_a38.5488_-77.2164b	360
USGS_DRO420867	Osmia	taurus	male	USGS_DRO14420	Maryland	9	8	72	2015	yes	no	38.5488	-77.2164	a38.5488_-77.2164b	2015_a38.5488_-77.2164b	360
USGS_DRO420868	Osmia	taurus	male	USGS_DRO14420	Maryland	9	8	72	2015	yes	no	38.5488	-77.2164	a38.5488_-77.2164b	2015_a38.5488_-77.2164b	360
USGS_DRO420869	Osmia	taurus	male	USGS_DRO14420	Maryland	9	8	72	2015	yes	no	38.5488	-77.2164	a38.5488_-77.2164b	2015_a38.5488_-77.2164b	360
USGS_DRO420870	Osmia	taurus	male	USGS_DRO14420	Maryland	9	8	72	2015	yes	no	38.5488	-77.2164	a38.5488_-77.2164b	2015_a38.5488_-77.2164b	360
USGS_DRO420871	Osmia	taurus	male	USGS_DRO14420	Maryland	9	8	72	2015	yes	no	38.5488	-77.2164	a38.5488_-77.2164b	2015_a38.5488_-77.2164b	360
USGS_DRO420872	Osmia	taurus	male	USGS_DRO14420	Maryland	9	8	72	2015	yes	no	38.5488	-77.2164	a38.5488_-77.2164b	2015_a38.5488_-77.2164b	360
USGS_DRO420873	Osmia	taurus	male	USGS_DRO14420	Maryland	9	8	72	2015	yes	no	38.5488	-77.2164	a38.5488_-77.2164b	2015_a38.5488_-77.2164b	360
USGS_DRO420874	Osmia	taurus	male	USGS_DRO14420	Maryland	9	8	72	2015	yes	no	38.5488	-77.2164	a38.5488_-77.2164b	2015_a38.5488_-77.2164b	360
USGS_DRO420875	Osmia	taurus	male	USGS_DRO14420	Maryland	9	8	72	2015	yes	no	38.5488	-77.2164	a38.5488_-77.2164b	2015_a38.5488_-77.2164b	360
USGS_DRO420877	Osmia	taurus	male	USGS_DRO14420	Maryland	9	8	72	2015	yes	no	38.5488	-77.2164	a38.5488_-77.2164b	2015_a38.5488_-77.2164b	360
USGS_DRO420878	Osmia	taurus	male	USGS_DRO14420	Maryland	9	8	72	2015	yes	no	38.5488	-77.2164	a38.5488_-77.2164b	2015_a38.5488_-77.2164b	360
USGS_DRO420879	Osmia	taurus	male	USGS_DRO14420	Maryland	9	8	72	2015	yes	no	38.5488	-77.2164	a38.5488_-77.2164b	2015_a38.5488_-77.2164b	360
USGS_DRO420880	Osmia	taurus	male	USGS_DRO14420	Maryland	9	8	72	2015	yes	no	38.5488	-77.2164	a38.5488_-77.2164b	2015_a38.5488_-77.2164b	360
USGS_DRO420881	Osmia	taurus	male	USGS_DRO14420	Maryland	9	8	72	2015	yes	no	38.5488	-77.2164	a38.5488_-77.2164b	2015_a38.5488_-77.2164b	360
USGS_DRO420882	Osmia	taurus	male	USGS_DRO14420	Maryland	9	8	72	2015	yes	no	38.5488	-77.2164	a38.5488_-77.2164b	2015_a38.5488_-77.2164b	360
USGS_DRO420883	Osmia	taurus	male	USGS_DRO14420	Maryland	9	8	72	2015	yes	no	38.5488	-77.2164	a38.5488_-77.2164b	2015_a38.5488_-77.2164b	360
USGS_DRO420884	Osmia	taurus	male	USGS_DRO14420	Maryland	9	8	72	2015	yes	no	38.5488	-77.2164	a38.5488_-77.2164b	2015_a38.5488_-77.2164b	360
USGS_DRO420886	Osmia	pumila	male	USGS_DRO14420	Maryland	9	8	72	2015	yes	no	38.5488	-77.2164	a38.5488_-77.2164b	2015_a38.5488_-77.2164b	360
USGS_DRO420887	Osmia	atriventris	male	USGS_DRO14420	Maryland	9	8	72	2015	yes	no	38.5488	-77.2164	a38.5488_-77.2164b	2015_a38.5488_-77.2164b	360
USGS_DRO420888	Osmia	taurus	male	USGS_DRO14420	Maryland	9	8	72	2015	yes	no	38.5488	-77.2164	a38.5488_-77.2164b	2015_a38.5488_-77.2164b	360
USGS_DRO420895	Osmia	atriventris	male	USGS_DRO14420	Maryland	9	8	72	2015	yes	no	38.5488	-77.2164	a38.5488_-77.2164b	2015_a38.5488_-77.2164b	360
USGS_DRO424849	Osmia	pumila	male	USGS_DRO14529	Maryland	9	15	135	2015	yes	no	39.0758	-76.6075	a39.0758_-76.6075b	2015_a39.0758_-76.6075b	198
USGS_DRO424850	Osmia	taurus	male	USGS_DRO14529	Maryland	9	15	135	2015	yes	no	39.0758	-76.6075	a39.0758_-76.6075b	2015_a39.0758_-76.6075b	198
USGS_DRO432851	Osmia	atriventris	male	USGS_DRO14919	Maryland	9	8	72	2015	yes	no	39.1909	-76.8948	a39.1909_-76.8948b	2015_a39.1909_-76.8948b	486
USGS_DRO432886	Osmia	pumila	male	USGS_DRO14919	Maryland	9	8	72	2015	yes	no	39.1909	-76.8948	a39.1909_-76.8948b	2015_a39.1909_-76.8948b	486
USGS_DRO435985	Osmia	atriventris	male	USGS_DRO15092	Maryland	9	7	63	2015	yes	no	38.3381	-76.5974	a38.3381_-76.5974b	2015_a38.3381_-76.5974b	288
USGS_DRO435987	Osmia	atriventris	male	USGS_DRO15092	Maryland	9	7	63	2015	yes	no	38.3381	-76.5974	a38.3381_-76.5974b	2015_a38.3381_-76.5974b	288
USGS_DRO448837	Osmia	lignaria	male	USGS_DRO15503	Virginia	9	7	63	2015	yes	no	38.9383	-77.2639	a38.938264_-77.263864b	2015_a38.938264_-77.263864b	414
USGS_DRO448838	Osmia	taurus	male	USGS_DRO15503	Virginia	9	7	63	2015	yes	no	38.9383	-77.2639	a38.938264_-77.263864b	2015_a38.938264_-77.263864b	414
USGS_DRO448897	Osmia	taurus	male	USGS_DRO15497	Virginia	9	7	63	2015	yes	no	38.9383	-77.2639	a38.938264_-77.263864b	2015_a38.938264_-77.263864b	414
USGS_DRO448898	Osmia	taurus	male	USGS_DRO15497	Virginia	9	7	63	2015	yes	no	38.9383	-77.2639	a38.938264_-77.263864b	2015_a38.938264_-77.263864b	414
USGS_DRO448899	Osmia	pumila	male	USGS_DRO15497	Virginia	9	7	63	2015	yes	no	38.9383	-77.2639	a38.938264_-77.263864b	2015_a38.938264_-77.263864b	414
USGS_DRO370944	Osmia	taurus	female	USGS_DRO12375	Maryland	9	15	135	2013	yes	no	38.8183	-76.1044	a38.8183_-76.1044b	2013_a38.8183_-76.1044b	234
USGS_DRO370946	Osmia	taurus	male	USGS_DRO12375	Maryland	9	15	135	2013	yes	no	38.8183	-76.1044	a38.8183_-76.1044b	2013_a38.8183_-76.1044b	234
USGS_DRO370948	Osmia	collinsiae	female	USGS_DRO12375	Maryland	9	15	135	2013	yes	no	38.8183	-76.1044	a38.8183_-76.1044b	2013_a38.8183_-76.1044b	234
USGS_DRO370949	Osmia	taurus	male	USGS_DRO12375	Maryland	9	15	135	2013	yes	no	38.8183	-76.1044	a38.8183_-76.1044b	2013_a38.8183_-76.1044b	234
USGS_DRO370950	Osmia	taurus	female	USGS_DRO12375	Maryland	9	15	135	2013	yes	no	38.8183	-76.1044	a38.8183_-76.1044b	2013_a38.8183_-76.1044b	234
USGS_DRO370951	Osmia	taurus	male	USGS_DRO12375	Maryland	9	15	135	2013	yes	no	38.8183	-76.1044	a38.8183_-76.1044b	2013_a38.8183_-76.1044b	234
USGS_DRO370952	Osmia	taurus	male	USGS_DRO12375	Maryland	9	15	135	2013	yes	no	38.8183	-76.1044	a38.8183_-76.1044b	2013_a38.8183_-76.1044b	234
USGS_DRO370953	Osmia	taurus	male	USGS_DRO12375	Maryland	9	15	135	2013	yes	no	38.8183	-76.1044	a38.8183_-76.1044b	2013_a38.8183_-76.1044b	234
USGS_DRO370954	Osmia	taurus	male	USGS_DRO12375	Maryland	9	15	135	2013	yes	no	38.8183	-76.1044	a38.8183_-76.1044b	2013_a38.8183_-76.1044b	234
USGS_DRO370955	Osmia	taurus	male	USGS_DRO12375	Maryland	9	15	135	2013	yes	no	38.8183	-76.1044	a38.8183_-76.1044b	2013_a38.8183_-76.1044b	234
USGS_DRO370956	Osmia	taurus	male	USGS_DRO12375	Maryland	9	15	135	2013	yes	no	38.8183	-76.1044	a38.8183_-76.1044b	2013_a38.8183_-76.1044b	234
USGS_DRO370957	Osmia	taurus	male	USGS_DRO12375	Maryland	9	15	135	2013	yes	no	38.8183	-76.1044	a38.8183_-76.1044b	2013_a38.8183_-76.1044b	234
USGS_DRO370958	Osmia	taurus	male	USGS_DRO12375	Maryland	9	15	135	2013	yes	no	38.8183	-76.1044	a38.8183_-76.1044b	2013_a38.8183_-76.1044b	234
USGS_DRO370959	Osmia	taurus	male	USGS_DRO12375	Maryland	9	15	135	2013	yes	no	38.8183	-76.1044	a38.8183_-76.1044b	2013_a38.8183_-76.1044b	234
USGS_DRO370960	Osmia	taurus	male	USGS_DRO12375	Maryland	9	15	135	2013	yes	no	38.8183	-76.1044	a38.8183_-76.1044b	2013_a38.8183_-76.1044b	234
USGS_DRO370961	Osmia	taurus	male	USGS_DRO12375	Maryland	9	15	135	2013	yes	no	38.8183	-76.1044	a38.8183_-76.1044b	2013_a38.8183_-76.1044b	234
USGS_DRO370962	Osmia	taurus	male	USGS_DRO12375	Maryland	9	15	135	2013	yes	no	38.8183	-76.1044	a38.8183_-76.1044b	2013_a38.8183_-76.1044b	234
USGS_DRO370963	Osmia	taurus	male	USGS_DRO12375	Maryland	9	15	135	2013	yes	no	38.8183	-76.1044	a38.8183_-76.1044b	2013_a38.8183_-76.1044b	234
USGS_DRO370964	Osmia	taurus	male	USGS_DRO12375	Maryland	9	15	135	2013	yes	no	38.8183	-76.1044	a38.8183_-76.1044b	2013_a38.8183_-76.1044b	234
USGS_DRO370965	Osmia	taurus	male	USGS_DRO12375	Maryland	9	15	135	2013	yes	no	38.8183	-76.1044	a38.8183_-76.1044b	2013_a38.8183_-76.1044b	234
USGS_DRO370967	Osmia	taurus	male	USGS_DRO12375	Maryland	9	15	135	2013	yes	no	38.8183	-76.1044	a38.8183_-76.1044b	2013_a38.8183_-76.1044b	234
USGS_DRO370968	Osmia	georgica	male	USGS_DRO12375	Maryland	9	15	135	2013	yes	no	38.8183	-76.1044	a38.8183_-76.1044b	2013_a38.8183_-76.1044b	234
USGS_DRO370969	Osmia	taurus	male	USGS_DRO12375	Maryland	9	15	135	2013	yes	no	38.8183	-76.1044	a38.8183_-76.1044b	2013_a38.8183_-76.1044b	234
USGS_DRO370971	Osmia	taurus	male	USGS_DRO12375	Maryland	9	15	135	2013	yes	no	38.8183	-76.1044	a38.8183_-76.1044b	2013_a38.8183_-76.1044b	234
USGS_DRO370972	Osmia	taurus	male	USGS_DRO12375	Maryland	9	15	135	2013	yes	no	38.8183	-76.1044	a38.8183_-76.1044b	2013_a38.8183_-76.1044b	234
USGS_DRO370977	Osmia	georgica	male	USGS_DRO12375	Maryland	9	15	135	2013	yes	no	38.8183	-76.1044	a38.8183_-76.1044b	2013_a38.8183_-76.1044b	234
USGS_DRO370984	Osmia	pumila	female	USGS_DRO12375	Maryland	9	15	135	2013	yes	no	38.8183	-76.1044	a38.8183_-76.1044b	2013_a38.8183_-76.1044b	234
USGS_DRO372906	Osmia	taurus	male	USGS_DRO12446	Maryland	1	1	1	2013	yes	no	38.3493	-75.6065	a38.3493_-75.6065b	2013_a38.3493_-75.6065b	9
USGS_DRO372923	Osmia	pumila	male	USGS_DRO12453	Maryland	1	1	1	2013	yes	no	38.3493	-75.6065	a38.3493_-75.6065b	2013_a38.3493_-75.6065b	9
USGS_DRO375469	Osmia	pumila	male	USGS_DRO12432	Maryland	1	1	1	2013	yes	no	38.3493	-75.6065	a38.3493_-75.6065b	2013_a38.3493_-75.6065b	9
USGS_DRO375471	Osmia	taurus	male	USGS_DRO12433	Maryland	1	1	1	2013	yes	no	38.3493	-75.6065	a38.3493_-75.6065b	2013_a38.3493_-75.6065b	9
USGS_DRO377600	Osmia	taurus	female	USGS_DRO12375	Maryland	9	15	135	2013	yes	no	38.8183	-76.1044	a38.8183_-76.1044b	2013_a38.8183_-76.1044b	234
USGS_DRO377602	Osmia	taurus	male	USGS_DRO12375	Maryland	9	15	135	2013	yes	no	38.8183	-76.1044	a38.8183_-76.1044b	2013_a38.8183_-76.1044b	234
USGS_DRO377604	Osmia	taurus	male	USGS_DRO12375	Maryland	9	15	135	2013	yes	no	38.8183	-76.1044	a38.8183_-76.1044b	2013_a38.8183_-76.1044b	234
USGS_DRO377605	Osmia	taurus	female	USGS_DRO12375	Maryland	9	15	135	2013	yes	no	38.8183	-76.1044	a38.8183_-76.1044b	2013_a38.8183_-76.1044b	234
USGS_DRO377606	Osmia	taurus	male	USGS_DRO12375	Maryland	9	15	135	2013	yes	no	38.8183	-76.1044	a38.8183_-76.1044b	2013_a38.8183_-76.1044b	234
USGS_DRO377607	Osmia	taurus	male	USGS_DRO12375	Maryland	9	15	135	2013	yes	no	38.8183	-76.1044	a38.8183_-76.1044b	2013_a38.8183_-76.1044b	234
USGS_DRO377608	Osmia	taurus	male	USGS_DRO12375	Maryland	9	15	135	2013	yes	no	38.8183	-76.1044	a38.8183_-76.1044b	2013_a38.8183_-76.1044b	234
USGS_DRO377609	Osmia	taurus	male	USGS_DRO12375	Maryland	9	15	135	2013	yes	no	38.8183	-76.1044	a38.8183_-76.1044b	2013_a38.8183_-76.1044b	234
USGS_DRO377610	Osmia	taurus	male	USGS_DRO12375	Maryland	9	15	135	2013	yes	no	38.8183	-76.1044	a38.8183_-76.1044b	2013_a38.8183_-76.1044b	234
USGS_DRO377611	Osmia	taurus	male	USGS_DRO12375	Maryland	9	15	135	2013	yes	no	38.8183	-76.1044	a38.8183_-76.1044b	2013_a38.8183_-76.1044b	234
USGS_DRO377612	Osmia	taurus	male	USGS_DRO12375	Maryland	9	15	135	2013	yes	no	38.8183	-76.1044	a38.8183_-76.1044b	2013_a38.8183_-76.1044b	234
USGS_DRO377613	Osmia	taurus	male	USGS_DRO12375	Maryland	9	15	135	2013	yes	no	38.8183	-76.1044	a38.8183_-76.1044b	2013_a38.8183_-76.1044b	234
USGS_DRO377614	Osmia	taurus	male	USGS_DRO12375	Maryland	9	15	135	2013	yes	no	38.8183	-76.1044	a38.8183_-76.1044b	2013_a38.8183_-76.1044b	234
USGS_DRO377615	Osmia	taurus	male	USGS_DRO12375	Maryland	9	15	135	2013	yes	no	38.8183	-76.1044	a38.8183_-76.1044b	2013_a38.8183_-76.1044b	234
USGS_DRO377616	Osmia	taurus	male	USGS_DRO12375	Maryland	9	15	135	2013	yes	no	38.8183	-76.1044	a38.8183_-76.1044b	2013_a38.8183_-76.1044b	234
USGS_DRO377617	Osmia	taurus	male	USGS_DRO12375	Maryland	9	15	135	2013	yes	no	38.8183	-76.1044	a38.8183_-76.1044b	2013_a38.8183_-76.1044b	234
USGS_DRO377618	Osmia	taurus	male	USGS_DRO12375	Maryland	9	15	135	2013	yes	no	38.8183	-76.1044	a38.8183_-76.1044b	2013_a38.8183_-76.1044b	234
USGS_DRO377619	Osmia	taurus	male	USGS_DRO12375	Maryland	9	15	135	2013	yes	no	38.8183	-76.1044	a38.8183_-76.1044b	2013_a38.8183_-76.1044b	234
USGS_DRO377620	Osmia	taurus	male	USGS_DRO12375	Maryland	9	15	135	2013	yes	no	38.8183	-76.1044	a38.8183_-76.1044b	2013_a38.8183_-76.1044b	234
USGS_DRO377621	Osmia	taurus	male	USGS_DRO12375	Maryland	9	15	135	2013	yes	no	38.8183	-76.1044	a38.8183_-76.1044b	2013_a38.8183_-76.1044b	234
USGS_DRO377622	Osmia	taurus	male	USGS_DRO12375	Maryland	9	15	135	2013	yes	no	38.8183	-76.1044	a38.8183_-76.1044b	2013_a38.8183_-76.1044b	234
USGS_DRO377623	Osmia	taurus	male	USGS_DRO12375	Maryland	9	15	135	2013	yes	no	38.8183	-76.1044	a38.8183_-76.1044b	2013_a38.8183_-76.1044b	234
USGS_DRO377626	Osmia	taurus	male	USGS_DRO12375	Maryland	9	15	135	2013	yes	no	38.8183	-76.1044	a38.8183_-76.1044b	2013_a38.8183_-76.1044b	234
USGS_DRO377627	Osmia	taurus	male	USGS_DRO12375	Maryland	9	15	135	2013	yes	no	38.8183	-76.1044	a38.8183_-76.1044b	2013_a38.8183_-76.1044b	234
USGS_DRO377632	Osmia	georgica	male	USGS_DRO12375	Maryland	9	15	135	2013	yes	no	38.8183	-76.1044	a38.8183_-76.1044b	2013_a38.8183_-76.1044b	234
USGS_DRO377639	Osmia	pumila	female	USGS_DRO12375	Maryland	9	15	135	2013	yes	no	38.8183	-76.1044	a38.8183_-76.1044b	2013_a38.8183_-76.1044b	234
USGS_DRO377642	Osmia	collinsiae	female	USGS_DRO12375	Maryland	9	15	135	2013	yes	no	38.8183	-76.1044	a38.8183_-76.1044b	2013_a38.8183_-76.1044b	234
USGS_DRO389191	Osmia	pumila	male	USGS_DRO12392	Maryland	15	3	45	2013	yes	no	38.7882	-76.0695	a38.788183_-76.069533b	2013_a38.788183_-76.069533b	210
USGS_DRO389192	Osmia	taurus	male	USGS_DRO12392	Maryland	15	3	45	2013	yes	no	38.7882	-76.0695	a38.788183_-76.069533b	2013_a38.788183_-76.069533b	210
USGS_DRO389194	Osmia	taurus	male	USGS_DRO12392	Maryland	15	3	45	2013	yes	no	38.7882	-76.0695	a38.788183_-76.069533b	2013_a38.788183_-76.069533b	210
USGS_DRO389196	Osmia	pumila	male	USGS_DRO12392	Maryland	15	3	45	2013	yes	no	38.7882	-76.0695	a38.788183_-76.069533b	2013_a38.788183_-76.069533b	210
USGS_DRO389197	Osmia	taurus	male	USGS_DRO12392	Maryland	15	3	45	2013	yes	no	38.7882	-76.0695	a38.788183_-76.069533b	2013_a38.788183_-76.069533b	210
USGS_DRO389198	Osmia	taurus	male	USGS_DRO12392	Maryland	15	3	45	2013	yes	no	38.7882	-76.0695	a38.788183_-76.069533b	2013_a38.788183_-76.069533b	210
USGS_DRO424953	Osmia	cornifrons	male	USGS_DRO14250	Maryland	9	8	72	2015	yes	no	39.391	-77.5671	a39.391013_-77.567075b	2015_a39.391013_-77.567075b	216
USGS_DRO424961	Osmia	pumila	male	USGS_DRO14250	Maryland	9	8	72	2015	yes	no	39.391	-77.5671	a39.391013_-77.567075b	2015_a39.391013_-77.567075b	216
USGS_DRO424962	Osmia	collinsiae	male	USGS_DRO14250	Maryland	9	8	72	2015	yes	no	39.391	-77.5671	a39.391013_-77.567075b	2015_a39.391013_-77.567075b	216
USGS_DRO424968	Osmia	pumila	male	USGS_DRO14250	Maryland	9	8	72	2015	yes	no	39.391	-77.5671	a39.391013_-77.567075b	2015_a39.391013_-77.567075b	216
USGS_DRO424969	Osmia	pumila	male	USGS_DRO14250	Maryland	9	8	72	2015	yes	no	39.391	-77.5671	a39.391013_-77.567075b	2015_a39.391013_-77.567075b	216
USGS_DRO424977	Osmia	cornifrons	male	USGS_DRO14250	Maryland	9	8	72	2015	yes	no	39.391	-77.5671	a39.391013_-77.567075b	2015_a39.391013_-77.567075b	216
USGS_DRO424979	Osmia	taurus	male	USGS_DRO14250	Maryland	9	8	72	2015	yes	no	39.391	-77.5671	a39.391013_-77.567075b	2015_a39.391013_-77.567075b	216
USGS_DRO449205	Osmia	taurus	male	USGS_DRO15607	Maryland	9	6	54	2015	yes	no	38.268	-76.6137	a38.268025_-76.6137b	2015_a38.268025_-76.6137b	207
USGS_DRO343471	Osmia	taurus	male	USGS_DRO11570	Maryland	9	29	261	2013	yes	no	38.4204	-75.4108	a38.4204_-75.4108b	2013_a38.4204_-75.4108b	711
USGS_DRO343472	Osmia	georgica	male	USGS_DRO11570	Maryland	9	29	261	2013	yes	no	38.4204	-75.4108	a38.4204_-75.4108b	2013_a38.4204_-75.4108b	711
USGS_DRO343473	Osmia	atriventris	male	USGS_DRO11570	Maryland	9	29	261	2013	yes	no	38.4204	-75.4108	a38.4204_-75.4108b	2013_a38.4204_-75.4108b	711
USGS_DRO383862	Osmia	taurus	male	USGS_DRO12975	Maryland	9	9	81	2014	yes	no	38.9913	-76.4553	a38.9913_-76.4553b	2014_a38.9913_-76.4553b	153
USGS_DRO383863	Osmia	taurus	male	USGS_DRO12975	Maryland	9	9	81	2014	yes	no	38.9913	-76.4553	a38.9913_-76.4553b	2014_a38.9913_-76.4553b	153
USGS_DRO383865	Osmia	pumila	male	USGS_DRO12975	Maryland	9	9	81	2014	yes	no	38.9913	-76.4553	a38.9913_-76.4553b	2014_a38.9913_-76.4553b	153
USGS_DRO449089	Osmia	cornifrons	male	USGS_DRO15618	Maryland	9	8	72	2015	yes	no	38.9913	-76.4553	a38.9913_-76.4553b	2015_a38.9913_-76.4553b	297
USGS_DRO449096	Osmia	cornifrons	male	USGS_DRO15618	Maryland	9	8	72	2015	yes	no	38.9913	-76.4553	a38.9913_-76.4553b	2015_a38.9913_-76.4553b	297
USGS_DRO528729	Osmia	taurus	male	USGS_DRO14176	Maryland	9	15	135	2015	yes	no	38.7557	-76.3846	a38.7557_-76.3846b	2015_a38.7557_-76.3846b	288
USGS_DRO528730	Osmia	taurus	male	USGS_DRO14176	Maryland	9	15	135	2015	yes	no	38.7557	-76.3846	a38.7557_-76.3846b	2015_a38.7557_-76.3846b	288
USGS_DRO528731	Osmia	taurus	male	USGS_DRO14176	Maryland	9	15	135	2015	yes	no	38.7557	-76.3846	a38.7557_-76.3846b	2015_a38.7557_-76.3846b	288
USGS_DRO528732	Osmia	taurus	male	USGS_DRO14176	Maryland	9	15	135	2015	yes	no	38.7557	-76.3846	a38.7557_-76.3846b	2015_a38.7557_-76.3846b	288
USGS_DRO528733	Osmia	taurus	male	USGS_DRO14176	Maryland	9	15	135	2015	yes	no	38.7557	-76.3846	a38.7557_-76.3846b	2015_a38.7557_-76.3846b	288
USGS_DRO529388	Osmia	taurus	male	USGS_DRO14176	Maryland	9	15	135	2015	yes	no	38.7557	-76.3846	a38.7557_-76.3846b	2015_a38.7557_-76.3846b	288
USGS_DRO529397	Osmia	taurus	male	USGS_DRO14176	Maryland	9	15	135	2015	yes	no	38.7557	-76.3846	a38.7557_-76.3846b	2015_a38.7557_-76.3846b	288
USGS_DRO529828	Osmia	taurus	male	USGS_DRO14176	Maryland	9	15	135	2015	yes	no	38.7557	-76.3846	a38.7557_-76.3846b	2015_a38.7557_-76.3846b	288
USGS_DRO529829	Osmia	taurus	male	USGS_DRO14176	Maryland	9	15	135	2015	yes	no	38.7557	-76.3846	a38.7557_-76.3846b	2015_a38.7557_-76.3846b	288
USGS_DRO529830	Osmia	taurus	male	USGS_DRO14176	Maryland	9	15	135	2015	yes	no	38.7557	-76.3846	a38.7557_-76.3846b	2015_a38.7557_-76.3846b	288
USGS_DRO529831	Osmia	taurus	male	USGS_DRO14176	Maryland	9	15	135	2015	yes	no	38.7557	-76.3846	a38.7557_-76.3846b	2015_a38.7557_-76.3846b	288
USGS_DRO530850	Osmia	taurus	male	USGS_DRO14176	Maryland	9	15	135	2015	yes	no	38.7557	-76.3846	a38.7557_-76.3846b	2015_a38.7557_-76.3846b	288
USGS_DRO530851	Osmia	taurus	male	USGS_DRO14176	Maryland	9	15	135	2015	yes	no	38.7557	-76.3846	a38.7557_-76.3846b	2015_a38.7557_-76.3846b	288
USGS_DRO530856	Osmia	taurus	male	USGS_DRO14176	Maryland	9	15	135	2015	yes	no	38.7557	-76.3846	a38.7557_-76.3846b	2015_a38.7557_-76.3846b	288
USGS_DRO530858	Osmia	taurus	male	USGS_DRO14176	Maryland	9	15	135	2015	yes	no	38.7557	-76.3846	a38.7557_-76.3846b	2015_a38.7557_-76.3846b	288
USGS_DRO530881	Osmia	taurus	male	USGS_DRO14176	Maryland	9	15	135	2015	yes	no	38.7557	-76.3846	a38.7557_-76.3846b	2015_a38.7557_-76.3846b	288
USGS_DRO530888	Osmia	taurus	male	USGS_DRO14176	Maryland	9	15	135	2015	yes	no	38.7557	-76.3846	a38.7557_-76.3846b	2015_a38.7557_-76.3846b	288
USGS_DRO530925	Osmia	taurus	male	USGS_DRO14176	Maryland	9	15	135	2015	yes	no	38.7557	-76.3846	a38.7557_-76.3846b	2015_a38.7557_-76.3846b	288
USGS_DRO530931	Osmia	taurus	male	USGS_DRO14176	Maryland	9	15	135	2015	yes	no	38.7557	-76.3846	a38.7557_-76.3846b	2015_a38.7557_-76.3846b	288
USGS_DRO530932	Osmia	taurus	male	USGS_DRO14176	Maryland	9	15	135	2015	yes	no	38.7557	-76.3846	a38.7557_-76.3846b	2015_a38.7557_-76.3846b	288
USGS_DRO530933	Osmia	taurus	male	USGS_DRO14176	Maryland	9	15	135	2015	yes	no	38.7557	-76.3846	a38.7557_-76.3846b	2015_a38.7557_-76.3846b	288
USGS_DRO530936	Osmia	taurus	male	USGS_DRO14176	Maryland	9	15	135	2015	yes	no	38.7557	-76.3846	a38.7557_-76.3846b	2015_a38.7557_-76.3846b	288
USGS_DRO530937	Osmia	taurus	male	USGS_DRO14176	Maryland	9	15	135	2015	yes	no	38.7557	-76.3846	a38.7557_-76.3846b	2015_a38.7557_-76.3846b	288
USGS_DRO530939	Osmia	taurus	male	USGS_DRO14176	Maryland	9	15	135	2015	yes	no	38.7557	-76.3846	a38.7557_-76.3846b	2015_a38.7557_-76.3846b	288
USGS_DRO531003	Osmia	taurus	male	USGS_DRO14176	Maryland	9	15	135	2015	yes	no	38.7557	-76.3846	a38.7557_-76.3846b	2015_a38.7557_-76.3846b	288
USGS_DRO531004	Osmia	taurus	male	USGS_DRO14176	Maryland	9	15	135	2015	yes	no	38.7557	-76.3846	a38.7557_-76.3846b	2015_a38.7557_-76.3846b	288
USGS_DRO531006	Osmia	taurus	male	USGS_DRO14176	Maryland	9	15	135	2015	yes	no	38.7557	-76.3846	a38.7557_-76.3846b	2015_a38.7557_-76.3846b	288
USGS_DRO531048	Osmia	taurus	male	USGS_DRO14176	Maryland	9	15	135	2015	yes	no	38.7557	-76.3846	a38.7557_-76.3846b	2015_a38.7557_-76.3846b	288
USGS_DRO531050	Osmia	taurus	male	USGS_DRO14176	Maryland	9	15	135	2015	yes	no	38.7557	-76.3846	a38.7557_-76.3846b	2015_a38.7557_-76.3846b	288
USGS_DRO531051	Osmia	taurus	male	USGS_DRO14176	Maryland	9	15	135	2015	yes	no	38.7557	-76.3846	a38.7557_-76.3846b	2015_a38.7557_-76.3846b	288
USGS_DRO531052	Osmia	taurus	male	USGS_DRO14176	Maryland	9	15	135	2015	yes	no	38.7557	-76.3846	a38.7557_-76.3846b	2015_a38.7557_-76.3846b	288
USGS_DRO531053	Osmia	taurus	male	USGS_DRO14176	Maryland	9	15	135	2015	yes	no	38.7557	-76.3846	a38.7557_-76.3846b	2015_a38.7557_-76.3846b	288
USGS_DRO531054	Osmia	taurus	male	USGS_DRO14176	Maryland	9	15	135	2015	yes	no	38.7557	-76.3846	a38.7557_-76.3846b	2015_a38.7557_-76.3846b	288
USGS_DRO531055	Osmia	taurus	male	USGS_DRO14176	Maryland	9	15	135	2015	yes	no	38.7557	-76.3846	a38.7557_-76.3846b	2015_a38.7557_-76.3846b	288
USGS_DRO531056	Osmia	taurus	male	USGS_DRO14176	Maryland	9	15	135	2015	yes	no	38.7557	-76.3846	a38.7557_-76.3846b	2015_a38.7557_-76.3846b	288
USGS_DRO531070	Osmia	taurus	male	USGS_DRO14176	Maryland	9	15	135	2015	yes	no	38.7557	-76.3846	a38.7557_-76.3846b	2015_a38.7557_-76.3846b	288
USGS_DRO531072	Osmia	taurus	male	USGS_DRO14176	Maryland	9	15	135	2015	yes	no	38.7557	-76.3846	a38.7557_-76.3846b	2015_a38.7557_-76.3846b	288
USGS_DRO531646	Osmia	taurus	male	USGS_DRO14180	Maryland	9	15	135	2015	yes	no	38.772	-76.3796	a38.771957_-76.379586b	2015_a38.771957_-76.379586b	936
USGS_DRO531648	Osmia	taurus	male	USGS_DRO14180	Maryland	9	15	135	2015	yes	no	38.772	-76.3796	a38.771957_-76.379586b	2015_a38.771957_-76.379586b	936
USGS_DRO531649	Osmia	taurus	male	USGS_DRO14180	Maryland	9	15	135	2015	yes	no	38.772	-76.3796	a38.771957_-76.379586b	2015_a38.771957_-76.379586b	936
USGS_DRO531650	Osmia	taurus	male	USGS_DRO14180	Maryland	9	15	135	2015	yes	no	38.772	-76.3796	a38.771957_-76.379586b	2015_a38.771957_-76.379586b	936
USGS_DRO531651	Osmia	taurus	male	USGS_DRO14180	Maryland	9	15	135	2015	yes	no	38.772	-76.3796	a38.771957_-76.379586b	2015_a38.771957_-76.379586b	936
USGS_DRO531653	Osmia	taurus	male	USGS_DRO14180	Maryland	9	15	135	2015	yes	no	38.772	-76.3796	a38.771957_-76.379586b	2015_a38.771957_-76.379586b	936
USGS_DRO531654	Osmia	taurus	male	USGS_DRO14180	Maryland	9	15	135	2015	yes	no	38.772	-76.3796	a38.771957_-76.379586b	2015_a38.771957_-76.379586b	936
USGS_DRO531655	Osmia	taurus	male	USGS_DRO14180	Maryland	9	15	135	2015	yes	no	38.772	-76.3796	a38.771957_-76.379586b	2015_a38.771957_-76.379586b	936
USGS_DRO531657	Osmia	taurus	male	USGS_DRO14180	Maryland	9	15	135	2015	yes	no	38.772	-76.3796	a38.771957_-76.379586b	2015_a38.771957_-76.379586b	936
USGS_DRO531658	Osmia	taurus	female	USGS_DRO14180	Maryland	9	15	135	2015	yes	no	38.772	-76.3796	a38.771957_-76.379586b	2015_a38.771957_-76.379586b	936
USGS_DRO531659	Osmia	taurus	male	USGS_DRO14180	Maryland	9	15	135	2015	yes	no	38.772	-76.3796	a38.771957_-76.379586b	2015_a38.771957_-76.379586b	936
USGS_DRO531660	Osmia	taurus	male	USGS_DRO14180	Maryland	9	15	135	2015	yes	no	38.772	-76.3796	a38.771957_-76.379586b	2015_a38.771957_-76.379586b	936
USGS_DRO531661	Osmia	taurus	male	USGS_DRO14180	Maryland	9	15	135	2015	yes	no	38.772	-76.3796	a38.771957_-76.379586b	2015_a38.771957_-76.379586b	936
USGS_DRO531663	Osmia	taurus	male	USGS_DRO14180	Maryland	9	15	135	2015	yes	no	38.772	-76.3796	a38.771957_-76.379586b	2015_a38.771957_-76.379586b	936
USGS_DRO531664	Osmia	taurus	male	USGS_DRO14180	Maryland	9	15	135	2015	yes	no	38.772	-76.3796	a38.771957_-76.379586b	2015_a38.771957_-76.379586b	936
USGS_DRO531665	Osmia	taurus	male	USGS_DRO14180	Maryland	9	15	135	2015	yes	no	38.772	-76.3796	a38.771957_-76.379586b	2015_a38.771957_-76.379586b	936
USGS_DRO531666	Osmia	taurus	male	USGS_DRO14180	Maryland	9	15	135	2015	yes	no	38.772	-76.3796	a38.771957_-76.379586b	2015_a38.771957_-76.379586b	936
USGS_DRO531667	Osmia	taurus	male	USGS_DRO14180	Maryland	9	15	135	2015	yes	no	38.772	-76.3796	a38.771957_-76.379586b	2015_a38.771957_-76.379586b	936
USGS_DRO531669	Osmia	taurus	male	USGS_DRO14180	Maryland	9	15	135	2015	yes	no	38.772	-76.3796	a38.771957_-76.379586b	2015_a38.771957_-76.379586b	936
USGS_DRO531670	Osmia	taurus	male	USGS_DRO14180	Maryland	9	15	135	2015	yes	no	38.772	-76.3796	a38.771957_-76.379586b	2015_a38.771957_-76.379586b	936
USGS_DRO531671	Osmia	taurus	male	USGS_DRO14180	Maryland	9	15	135	2015	yes	no	38.772	-76.3796	a38.771957_-76.379586b	2015_a38.771957_-76.379586b	936
USGS_DRO531672	Osmia	taurus	male	USGS_DRO14180	Maryland	9	15	135	2015	yes	no	38.772	-76.3796	a38.771957_-76.379586b	2015_a38.771957_-76.379586b	936
USGS_DRO531673	Osmia	taurus	male	USGS_DRO14180	Maryland	9	15	135	2015	yes	no	38.772	-76.3796	a38.771957_-76.379586b	2015_a38.771957_-76.379586b	936
USGS_DRO531674	Osmia	taurus	male	USGS_DRO14180	Maryland	9	15	135	2015	yes	no	38.772	-76.3796	a38.771957_-76.379586b	2015_a38.771957_-76.379586b	936
USGS_DRO531675	Osmia	taurus	male	USGS_DRO14180	Maryland	9	15	135	2015	yes	no	38.772	-76.3796	a38.771957_-76.379586b	2015_a38.771957_-76.379586b	936
USGS_DRO531693	Osmia	pumila	male	USGS_DRO14180	Maryland	9	15	135	2015	yes	no	38.772	-76.3796	a38.771957_-76.379586b	2015_a38.771957_-76.379586b	936
USGS_DRO531719	Osmia	taurus	male	USGS_DRO14180	Maryland	9	15	135	2015	yes	no	38.772	-76.3796	a38.771957_-76.379586b	2015_a38.771957_-76.379586b	936
USGS_DRO531734	Osmia	taurus	male	USGS_DRO14180	Maryland	9	15	135	2015	yes	no	38.772	-76.3796	a38.771957_-76.379586b	2015_a38.771957_-76.379586b	936
USGS_DRO531746	Osmia	taurus	male	USGS_DRO14180	Maryland	9	15	135	2015	yes	no	38.772	-76.3796	a38.771957_-76.379586b	2015_a38.771957_-76.379586b	936
USGS_DRO531751	Osmia	taurus	male	USGS_DRO14180	Maryland	9	15	135	2015	yes	no	38.772	-76.3796	a38.771957_-76.379586b	2015_a38.771957_-76.379586b	936
USGS_DRO531776	Osmia	taurus	male	USGS_DRO14180	Maryland	9	15	135	2015	yes	no	38.772	-76.3796	a38.771957_-76.379586b	2015_a38.771957_-76.379586b	936
USGS_DRO531786	Osmia	taurus	male	USGS_DRO14180	Maryland	9	15	135	2015	yes	no	38.772	-76.3796	a38.771957_-76.379586b	2015_a38.771957_-76.379586b	936
USGS_DRO531787	Osmia	taurus	male	USGS_DRO14180	Maryland	9	15	135	2015	yes	no	38.772	-76.3796	a38.771957_-76.379586b	2015_a38.771957_-76.379586b	936
USGS_DRO531788	Osmia	taurus	male	USGS_DRO14180	Maryland	9	15	135	2015	yes	no	38.772	-76.3796	a38.771957_-76.379586b	2015_a38.771957_-76.379586b	936
USGS_DRO531790	Osmia	taurus	male	USGS_DRO14180	Maryland	9	15	135	2015	yes	no	38.772	-76.3796	a38.771957_-76.379586b	2015_a38.771957_-76.379586b	936
USGS_DRO531791	Osmia	taurus	male	USGS_DRO14180	Maryland	9	15	135	2015	yes	no	38.772	-76.3796	a38.771957_-76.379586b	2015_a38.771957_-76.379586b	936
USGS_DRO531792	Osmia	taurus	male	USGS_DRO14180	Maryland	9	15	135	2015	yes	no	38.772	-76.3796	a38.771957_-76.379586b	2015_a38.771957_-76.379586b	936
USGS_DRO531793	Osmia	taurus	male	USGS_DRO14180	Maryland	9	15	135	2015	yes	no	38.772	-76.3796	a38.771957_-76.379586b	2015_a38.771957_-76.379586b	936
USGS_DRO532644	Osmia	taurus	female	USGS_DRO14179	Maryland	9	15	135	2015	yes	no	38.772	-76.3796	a38.771957_-76.379586b	2015_a38.771957_-76.379586b	936
USGS_DRO532645	Osmia	taurus	male	USGS_DRO14179	Maryland	9	15	135	2015	yes	no	38.772	-76.3796	a38.771957_-76.379586b	2015_a38.771957_-76.379586b	936
USGS_DRO532646	Osmia	taurus	male	USGS_DRO14179	Maryland	9	15	135	2015	yes	no	38.772	-76.3796	a38.771957_-76.379586b	2015_a38.771957_-76.379586b	936
USGS_DRO532647	Osmia	taurus	male	USGS_DRO14179	Maryland	9	15	135	2015	yes	no	38.772	-76.3796	a38.771957_-76.379586b	2015_a38.771957_-76.379586b	936
USGS_DRO532648	Osmia	taurus	female	USGS_DRO14179	Maryland	9	15	135	2015	yes	no	38.772	-76.3796	a38.771957_-76.379586b	2015_a38.771957_-76.379586b	936
USGS_DRO532649	Osmia	taurus	male	USGS_DRO14179	Maryland	9	15	135	2015	yes	no	38.772	-76.3796	a38.771957_-76.379586b	2015_a38.771957_-76.379586b	936
USGS_DRO532650	Osmia	taurus	male	USGS_DRO14179	Maryland	9	15	135	2015	yes	no	38.772	-76.3796	a38.771957_-76.379586b	2015_a38.771957_-76.379586b	936
USGS_DRO532651	Osmia	taurus	male	USGS_DRO14179	Maryland	9	15	135	2015	yes	no	38.772	-76.3796	a38.771957_-76.379586b	2015_a38.771957_-76.379586b	936
USGS_DRO532652	Osmia	taurus	male	USGS_DRO14179	Maryland	9	15	135	2015	yes	no	38.772	-76.3796	a38.771957_-76.379586b	2015_a38.771957_-76.379586b	936
USGS_DRO532653	Osmia	taurus	male	USGS_DRO14179	Maryland	9	15	135	2015	yes	no	38.772	-76.3796	a38.771957_-76.379586b	2015_a38.771957_-76.379586b	936
USGS_DRO532654	Osmia	taurus	male	USGS_DRO14179	Maryland	9	15	135	2015	yes	no	38.772	-76.3796	a38.771957_-76.379586b	2015_a38.771957_-76.379586b	936
USGS_DRO532655	Osmia	taurus	male	USGS_DRO14179	Maryland	9	15	135	2015	yes	no	38.772	-76.3796	a38.771957_-76.379586b	2015_a38.771957_-76.379586b	936
USGS_DRO532656	Osmia	taurus	male	USGS_DRO14179	Maryland	9	15	135	2015	yes	no	38.772	-76.3796	a38.771957_-76.379586b	2015_a38.771957_-76.379586b	936
USGS_DRO532657	Osmia	taurus	male	USGS_DRO14179	Maryland	9	15	135	2015	yes	no	38.772	-76.3796	a38.771957_-76.379586b	2015_a38.771957_-76.379586b	936
USGS_DRO532658	Osmia	taurus	male	USGS_DRO14179	Maryland	9	15	135	2015	yes	no	38.772	-76.3796	a38.771957_-76.379586b	2015_a38.771957_-76.379586b	936
USGS_DRO532659	Osmia	taurus	male	USGS_DRO14179	Maryland	9	15	135	2015	yes	no	38.772	-76.3796	a38.771957_-76.379586b	2015_a38.771957_-76.379586b	936
USGS_DRO532660	Osmia	taurus	male	USGS_DRO14179	Maryland	9	15	135	2015	yes	no	38.772	-76.3796	a38.771957_-76.379586b	2015_a38.771957_-76.379586b	936
USGS_DRO532661	Osmia	taurus	male	USGS_DRO14179	Maryland	9	15	135	2015	yes	no	38.772	-76.3796	a38.771957_-76.379586b	2015_a38.771957_-76.379586b	936
USGS_DRO532662	Osmia	taurus	male	USGS_DRO14179	Maryland	9	15	135	2015	yes	no	38.772	-76.3796	a38.771957_-76.379586b	2015_a38.771957_-76.379586b	936
USGS_DRO532663	Osmia	taurus	male	USGS_DRO14179	Maryland	9	15	135	2015	yes	no	38.772	-76.3796	a38.771957_-76.379586b	2015_a38.771957_-76.379586b	936
USGS_DRO532665	Osmia	taurus	male	USGS_DRO14179	Maryland	9	15	135	2015	yes	no	38.772	-76.3796	a38.771957_-76.379586b	2015_a38.771957_-76.379586b	936
USGS_DRO532666	Osmia	taurus	male	USGS_DRO14179	Maryland	9	15	135	2015	yes	no	38.772	-76.3796	a38.771957_-76.379586b	2015_a38.771957_-76.379586b	936
USGS_DRO532667	Osmia	taurus	male	USGS_DRO14179	Maryland	9	15	135	2015	yes	no	38.772	-76.3796	a38.771957_-76.379586b	2015_a38.771957_-76.379586b	936
USGS_DRO532668	Osmia	taurus	male	USGS_DRO14179	Maryland	9	15	135	2015	yes	no	38.772	-76.3796	a38.771957_-76.379586b	2015_a38.771957_-76.379586b	936
USGS_DRO532670	Osmia	taurus	male	USGS_DRO14179	Maryland	9	15	135	2015	yes	no	38.772	-76.3796	a38.771957_-76.379586b	2015_a38.771957_-76.379586b	936
USGS_DRO532671	Osmia	taurus	male	USGS_DRO14179	Maryland	9	15	135	2015	yes	no	38.772	-76.3796	a38.771957_-76.379586b	2015_a38.771957_-76.379586b	936
USGS_DRO532672	Osmia	taurus	male	USGS_DRO14179	Maryland	9	15	135	2015	yes	no	38.772	-76.3796	a38.771957_-76.379586b	2015_a38.771957_-76.379586b	936
USGS_DRO532675	Osmia	taurus	male	USGS_DRO14179	Maryland	9	15	135	2015	yes	no	38.772	-76.3796	a38.771957_-76.379586b	2015_a38.771957_-76.379586b	936
USGS_DRO532885	Osmia	taurus	male	USGS_DRO14179	Maryland	9	15	135	2015	yes	no	38.772	-76.3796	a38.771957_-76.379586b	2015_a38.771957_-76.379586b	936
USGS_DRO532886	Osmia	taurus	male	USGS_DRO14179	Maryland	9	15	135	2015	yes	no	38.772	-76.3796	a38.771957_-76.379586b	2015_a38.771957_-76.379586b	936
USGS_DRO532887	Osmia	taurus	male	USGS_DRO14179	Maryland	9	15	135	2015	yes	no	38.772	-76.3796	a38.771957_-76.379586b	2015_a38.771957_-76.379586b	936
USGS_DRO532888	Osmia	taurus	male	USGS_DRO14179	Maryland	9	15	135	2015	yes	no	38.772	-76.3796	a38.771957_-76.379586b	2015_a38.771957_-76.379586b	936
USGS_DRO532889	Osmia	taurus	male	USGS_DRO14179	Maryland	9	15	135	2015	yes	no	38.772	-76.3796	a38.771957_-76.379586b	2015_a38.771957_-76.379586b	936
USGS_DRO533720	Osmia	taurus	male	USGS_DRO14178	Maryland	9	15	135	2015	yes	no	38.772	-76.3796	a38.771957_-76.379586b	2015_a38.771957_-76.379586b	936
USGS_DRO533721	Osmia	taurus	male	USGS_DRO14178	Maryland	9	15	135	2015	yes	no	38.772	-76.3796	a38.771957_-76.379586b	2015_a38.771957_-76.379586b	936
USGS_DRO533722	Osmia	taurus	male	USGS_DRO14178	Maryland	9	15	135	2015	yes	no	38.772	-76.3796	a38.771957_-76.379586b	2015_a38.771957_-76.379586b	936
USGS_DRO533723	Osmia	taurus	male	USGS_DRO14178	Maryland	9	15	135	2015	yes	no	38.772	-76.3796	a38.771957_-76.379586b	2015_a38.771957_-76.379586b	936
USGS_DRO533727	Osmia	taurus	female	USGS_DRO14178	Maryland	9	15	135	2015	yes	no	38.772	-76.3796	a38.771957_-76.379586b	2015_a38.771957_-76.379586b	936
USGS_DRO533728	Osmia	taurus	male	USGS_DRO14178	Maryland	9	15	135	2015	yes	no	38.772	-76.3796	a38.771957_-76.379586b	2015_a38.771957_-76.379586b	936
USGS_DRO533729	Osmia	taurus	male	USGS_DRO14178	Maryland	9	15	135	2015	yes	no	38.772	-76.3796	a38.771957_-76.379586b	2015_a38.771957_-76.379586b	936
USGS_DRO533730	Osmia	taurus	male	USGS_DRO14178	Maryland	9	15	135	2015	yes	no	38.772	-76.3796	a38.771957_-76.379586b	2015_a38.771957_-76.379586b	936
USGS_DRO533731	Osmia	taurus	male	USGS_DRO14178	Maryland	9	15	135	2015	yes	no	38.772	-76.3796	a38.771957_-76.379586b	2015_a38.771957_-76.379586b	936
USGS_DRO533735	Osmia	taurus	male	USGS_DRO14178	Maryland	9	15	135	2015	yes	no	38.772	-76.3796	a38.771957_-76.379586b	2015_a38.771957_-76.379586b	936
USGS_DRO533736	Osmia	taurus	male	USGS_DRO14178	Maryland	9	15	135	2015	yes	no	38.772	-76.3796	a38.771957_-76.379586b	2015_a38.771957_-76.379586b	936
USGS_DRO533738	Osmia	taurus	male	USGS_DRO14178	Maryland	9	15	135	2015	yes	no	38.772	-76.3796	a38.771957_-76.379586b	2015_a38.771957_-76.379586b	936
USGS_DRO533739	Osmia	taurus	male	USGS_DRO14178	Maryland	9	15	135	2015	yes	no	38.772	-76.3796	a38.771957_-76.379586b	2015_a38.771957_-76.379586b	936
USGS_DRO533740	Osmia	taurus	male	USGS_DRO14178	Maryland	9	15	135	2015	yes	no	38.772	-76.3796	a38.771957_-76.379586b	2015_a38.771957_-76.379586b	936
USGS_DRO533741	Osmia	taurus	male	USGS_DRO14178	Maryland	9	15	135	2015	yes	no	38.772	-76.3796	a38.771957_-76.379586b	2015_a38.771957_-76.379586b	936
USGS_DRO533744	Osmia	taurus	male	USGS_DRO14178	Maryland	9	15	135	2015	yes	no	38.772	-76.3796	a38.771957_-76.379586b	2015_a38.771957_-76.379586b	936
USGS_DRO533745	Osmia	taurus	male	USGS_DRO14178	Maryland	9	15	135	2015	yes	no	38.772	-76.3796	a38.771957_-76.379586b	2015_a38.771957_-76.379586b	936
USGS_DRO533746	Osmia	taurus	male	USGS_DRO14178	Maryland	9	15	135	2015	yes	no	38.772	-76.3796	a38.771957_-76.379586b	2015_a38.771957_-76.379586b	936
USGS_DRO533747	Osmia	taurus	male	USGS_DRO14178	Maryland	9	15	135	2015	yes	no	38.772	-76.3796	a38.771957_-76.379586b	2015_a38.771957_-76.379586b	936
USGS_DRO533748	Osmia	taurus	male	USGS_DRO14178	Maryland	9	15	135	2015	yes	no	38.772	-76.3796	a38.771957_-76.379586b	2015_a38.771957_-76.379586b	936
USGS_DRO533749	Osmia	taurus	male	USGS_DRO14178	Maryland	9	15	135	2015	yes	no	38.772	-76.3796	a38.771957_-76.379586b	2015_a38.771957_-76.379586b	936
USGS_DRO533750	Osmia	pumila	female	USGS_DRO14178	Maryland	9	15	135	2015	yes	no	38.772	-76.3796	a38.771957_-76.379586b	2015_a38.771957_-76.379586b	936
USGS_DRO533753	Osmia	taurus	male	USGS_DRO14178	Maryland	9	15	135	2015	yes	no	38.772	-76.3796	a38.771957_-76.379586b	2015_a38.771957_-76.379586b	936
USGS_DRO533783	Osmia	pumila	male	USGS_DRO14178	Maryland	9	15	135	2015	yes	no	38.772	-76.3796	a38.771957_-76.379586b	2015_a38.771957_-76.379586b	936
USGS_DRO533787	Osmia	pumila	male	USGS_DRO14178	Maryland	9	15	135	2015	yes	no	38.772	-76.3796	a38.771957_-76.379586b	2015_a38.771957_-76.379586b	936
USGS_DRO534663	Osmia	taurus	male	USGS_DRO14180	Maryland	9	15	135	2015	yes	no	38.772	-76.3796	a38.771957_-76.379586b	2015_a38.771957_-76.379586b	936
USGS_DRO534750	Osmia	taurus	male	USGS_DRO14180	Maryland	9	15	135	2015	yes	no	38.772	-76.3796	a38.771957_-76.379586b	2015_a38.771957_-76.379586b	936
USGS_DRO534776	Osmia	taurus	male	USGS_DRO14180	Maryland	9	15	135	2015	yes	no	38.772	-76.3796	a38.771957_-76.379586b	2015_a38.771957_-76.379586b	936
USGS_DRO105250	Osmia	georgica	male	USGS_DRO5314	West Virginia	1	1	1	2008	yes	no	38.9298	-79.8482	a38.929833_-79.848167b	2008_a38.929833_-79.848167b	1
USGS_DRO149128	Osmia	collinsiae	male	USGS_DRO6966	West Virginia	9	1	9	2010	yes	no	39.2955	-77.7894	a39.295533_-77.789375b	2010_a39.295533_-77.789375b	9
USGS_DRO212944	Osmia	cornifrons	male	USGS_DRO8634	District of Columbia	30	1	30	2011	yes	no	38.9689	-77.0709	a38.9689_-77.0709b	2011_a38.9689_-77.0709b	30
USGS_DRO212945	Osmia	cornifrons	male	USGS_DRO8634	District of Columbia	30	1	30	2011	yes	no	38.9689	-77.0709	a38.9689_-77.0709b	2011_a38.9689_-77.0709b	30
USGS_DRO212946	Osmia	cornifrons	male	USGS_DRO8634	District of Columbia	30	1	30	2011	yes	no	38.9689	-77.0709	a38.9689_-77.0709b	2011_a38.9689_-77.0709b	30
USGS_DRO212947	Osmia	cornifrons	male	USGS_DRO8634	District of Columbia	30	1	30	2011	yes	no	38.9689	-77.0709	a38.9689_-77.0709b	2011_a38.9689_-77.0709b	30
USGS_DRO212948	Osmia	cornifrons	male	USGS_DRO8634	District of Columbia	30	1	30	2011	yes	no	38.9689	-77.0709	a38.9689_-77.0709b	2011_a38.9689_-77.0709b	30
USGS_DRO212949	Osmia	cornifrons	male	USGS_DRO8634	District of Columbia	30	1	30	2011	yes	no	38.9689	-77.0709	a38.9689_-77.0709b	2011_a38.9689_-77.0709b	30
USGS_DRO212950	Osmia	cornifrons	male	USGS_DRO8634	District of Columbia	30	1	30	2011	yes	no	38.9689	-77.0709	a38.9689_-77.0709b	2011_a38.9689_-77.0709b	30
USGS_DRO212951	Osmia	cornifrons	male	USGS_DRO8634	District of Columbia	30	1	30	2011	yes	no	38.9689	-77.0709	a38.9689_-77.0709b	2011_a38.9689_-77.0709b	30
USGS_DRO212952	Osmia	cornifrons	male	USGS_DRO8634	District of Columbia	30	1	30	2011	yes	no	38.9689	-77.0709	a38.9689_-77.0709b	2011_a38.9689_-77.0709b	30
USGS_DRO212953	Osmia	cornifrons	male	USGS_DRO8634	District of Columbia	30	1	30	2011	yes	no	38.9689	-77.0709	a38.9689_-77.0709b	2011_a38.9689_-77.0709b	30
USGS_DRO212954	Osmia	cornifrons	male	USGS_DRO8634	District of Columbia	30	1	30	2011	yes	no	38.9689	-77.0709	a38.9689_-77.0709b	2011_a38.9689_-77.0709b	30
USGS_DRO212955	Osmia	cornifrons	male	USGS_DRO8634	District of Columbia	30	1	30	2011	yes	no	38.9689	-77.0709	a38.9689_-77.0709b	2011_a38.9689_-77.0709b	30
USGS_DRO212956	Osmia	cornifrons	male	USGS_DRO8634	District of Columbia	30	1	30	2011	yes	no	38.9689	-77.0709	a38.9689_-77.0709b	2011_a38.9689_-77.0709b	30
USGS_DRO212957	Osmia	cornifrons	male	USGS_DRO8634	District of Columbia	30	1	30	2011	yes	no	38.9689	-77.0709	a38.9689_-77.0709b	2011_a38.9689_-77.0709b	30
USGS_DRO212958	Osmia	cornifrons	male	USGS_DRO8634	District of Columbia	30	1	30	2011	yes	no	38.9689	-77.0709	a38.9689_-77.0709b	2011_a38.9689_-77.0709b	30
USGS_DRO212959	Osmia	cornifrons	male	USGS_DRO8634	District of Columbia	30	1	30	2011	yes	no	38.9689	-77.0709	a38.9689_-77.0709b	2011_a38.9689_-77.0709b	30
USGS_DRO212960	Osmia	pumila	female	USGS_DRO8634	District of Columbia	30	1	30	2011	yes	no	38.9689	-77.0709	a38.9689_-77.0709b	2011_a38.9689_-77.0709b	30
USGS_DRO212964	Osmia	taurus	male	USGS_DRO8634	District of Columbia	30	1	30	2011	yes	no	38.9689	-77.0709	a38.9689_-77.0709b	2011_a38.9689_-77.0709b	30
USGS_DRO213864	Osmia	taurus	male	USGS_DRO8664	Virginia	30	1	30	2011	yes	no	39.0292	-77.6068	a39.0292_-77.6068b	2011_a39.0292_-77.6068b	60
USGS_DRO213873	Osmia	pumila	male	USGS_DRO8664	Virginia	30	1	30	2011	yes	no	39.0292	-77.6068	a39.0292_-77.6068b	2011_a39.0292_-77.6068b	60
USGS_DRO213878	Osmia	taurus	male	USGS_DRO8664	Virginia	30	1	30	2011	yes	no	39.0292	-77.6068	a39.0292_-77.6068b	2011_a39.0292_-77.6068b	60
USGS_DRO213890	Osmia	pumila	male	USGS_DRO8664	Virginia	30	1	30	2011	yes	no	39.0292	-77.6068	a39.0292_-77.6068b	2011_a39.0292_-77.6068b	60
USGS_DRO213909	Osmia	cornifrons	male	USGS_DRO8664	Virginia	30	1	30	2011	yes	no	39.0292	-77.6068	a39.0292_-77.6068b	2011_a39.0292_-77.6068b	60
USGS_DRO213998	Osmia	pumila	male	USGS_DRO8666	Virginia	30	1	30	2011	yes	no	39.0281	-77.6041	a39.0281_-77.6041b	2011_a39.0281_-77.6041b	119
USGS_DRO214008	Osmia	taurus	female	USGS_DRO8666	Virginia	30	1	30	2011	yes	no	39.0281	-77.6041	a39.0281_-77.6041b	2011_a39.0281_-77.6041b	119
USGS_DRO214039	Osmia	pumila	male	USGS_DRO8666	Virginia	30	1	30	2011	yes	no	39.0281	-77.6041	a39.0281_-77.6041b	2011_a39.0281_-77.6041b	119
USGS_DRO214040	Osmia	pumila	male	USGS_DRO8666	Virginia	30	1	30	2011	yes	no	39.0281	-77.6041	a39.0281_-77.6041b	2011_a39.0281_-77.6041b	119
USGS_DRO214042	Osmia	taurus	male	USGS_DRO8666	Virginia	30	1	30	2011	yes	no	39.0281	-77.6041	a39.0281_-77.6041b	2011_a39.0281_-77.6041b	119
USGS_DRO214047	Osmia	atriventris	male	USGS_DRO8666	Virginia	30	1	30	2011	yes	no	39.0281	-77.6041	a39.0281_-77.6041b	2011_a39.0281_-77.6041b	119
USGS_DRO372904	Osmia	georgica	male	USGS_DRO12444	Maryland	1	1	1	2013	yes	no	38.3493	-75.6065	a38.3493_-75.6065b	2013_a38.3493_-75.6065b	9
USGS_DRO372908	Osmia	taurus	male	USGS_DRO12448	Maryland	1	1	1	2013	yes	no	38.3493	-75.6065	a38.3493_-75.6065b	2013_a38.3493_-75.6065b	9
USGS_DRO390426	Osmia	lignaria	female	USGS_DRO13369	Virginia	9	8	72	2014	yes	no	38.9383	-77.2639	a38.938264_-77.263864b	2014_a38.938264_-77.263864b	1747
USGS_DRO390686	Osmia	cornifrons	male	USGS_DRO13361	Virginia	18	8	144	2014	yes	no	38.9383	-77.2639	a38.938264_-77.263864b	2014_a38.938264_-77.263864b	1747
USGS_DRO391781	Osmia	taurus	male	USGS_DRO13588	Virginia	9	8	72	2014	yes	no	38.9383	-77.2639	a38.938264_-77.263864b	2014_a38.938264_-77.263864b	1747
USGS_DRO391782	Osmia	taurus	male	USGS_DRO13588	Virginia	9	8	72	2014	yes	no	38.9383	-77.2639	a38.938264_-77.263864b	2014_a38.938264_-77.263864b	1747
USGS_DRO395739	Osmia	taurus	male	USGS_DRO13715	Maryland	9	5	45	2014	yes	no	39.5603	-76.2923	a39.5603_-76.2923b	2014_a39.5603_-76.2923b	153
USGS_DRO395742	Osmia	taurus	male	USGS_DRO13715	Maryland	9	5	45	2014	yes	no	39.5603	-76.2923	a39.5603_-76.2923b	2014_a39.5603_-76.2923b	153
USGS_DRO395747	Osmia	cornifrons	male	USGS_DRO13715	Maryland	9	5	45	2014	yes	no	39.5603	-76.2923	a39.5603_-76.2923b	2014_a39.5603_-76.2923b	153
USGS_DRO395748	Osmia	pumila	male	USGS_DRO13715	Maryland	9	5	45	2014	yes	no	39.5603	-76.2923	a39.5603_-76.2923b	2014_a39.5603_-76.2923b	153
USGS_DRO422978	Osmia	atriventris	male	USGS_DRO14487	Maryland	9	8	72	2015	yes	no	39.7009	-78.9461	a39.7009_-78.9461b	2015_a39.7009_-78.9461b	216
USGS_DRO427448	Osmia	taurus	male	USGS_DRO14800	Maryland	9	8	72	2015	yes	no	38.9955	-76.9446	a38.995486_-76.944636b	2015_a38.995486_-76.944636b	824
USGS_DRO427449	Osmia	caerulescens	male	USGS_DRO14800	Maryland	9	8	72	2015	yes	no	38.9955	-76.9446	a38.995486_-76.944636b	2015_a38.995486_-76.944636b	824
USGS_DRO427453	Osmia	taurus	male	USGS_DRO14800	Maryland	9	8	72	2015	yes	no	38.9955	-76.9446	a38.995486_-76.944636b	2015_a38.995486_-76.944636b	824
USGS_DRO427454	Osmia	taurus	male	USGS_DRO14800	Maryland	9	8	72	2015	yes	no	38.9955	-76.9446	a38.995486_-76.944636b	2015_a38.995486_-76.944636b	824
USGS_DRO427455	Osmia	taurus	male	USGS_DRO14800	Maryland	9	8	72	2015	yes	no	38.9955	-76.9446	a38.995486_-76.944636b	2015_a38.995486_-76.944636b	824
USGS_DRO427469	Osmia	pumila	male	USGS_DRO14800	Maryland	9	8	72	2015	yes	no	38.9955	-76.9446	a38.995486_-76.944636b	2015_a38.995486_-76.944636b	824
USGS_DRO427471	Osmia	pumila	male	USGS_DRO14800	Maryland	9	8	72	2015	yes	no	38.9955	-76.9446	a38.995486_-76.944636b	2015_a38.995486_-76.944636b	824
USGS_DRO427472	Osmia	pumila	male	USGS_DRO14800	Maryland	9	8	72	2015	yes	no	38.9955	-76.9446	a38.995486_-76.944636b	2015_a38.995486_-76.944636b	824
USGS_DRO427473	Osmia	pumila	male	USGS_DRO14800	Maryland	9	8	72	2015	yes	no	38.9955	-76.9446	a38.995486_-76.944636b	2015_a38.995486_-76.944636b	824
USGS_DRO427480	Osmia	pumila	male	USGS_DRO14800	Maryland	9	8	72	2015	yes	no	38.9955	-76.9446	a38.995486_-76.944636b	2015_a38.995486_-76.944636b	824
USGS_DRO427492	Osmia	taurus	male	USGS_DRO14800	Maryland	9	8	72	2015	yes	no	38.9955	-76.9446	a38.995486_-76.944636b	2015_a38.995486_-76.944636b	824
USGS_DRO427494	Osmia	taurus	male	USGS_DRO14800	Maryland	9	8	72	2015	yes	no	38.9955	-76.9446	a38.995486_-76.944636b	2015_a38.995486_-76.944636b	824
USGS_DRO427498	Osmia	taurus	male	USGS_DRO14800	Maryland	9	8	72	2015	yes	no	38.9955	-76.9446	a38.995486_-76.944636b	2015_a38.995486_-76.944636b	824
USGS_DRO427499	Osmia	taurus	male	USGS_DRO14800	Maryland	9	8	72	2015	yes	no	38.9955	-76.9446	a38.995486_-76.944636b	2015_a38.995486_-76.944636b	824
USGS_DRO427500	Osmia	taurus	male	USGS_DRO14800	Maryland	9	8	72	2015	yes	no	38.9955	-76.9446	a38.995486_-76.944636b	2015_a38.995486_-76.944636b	824
USGS_DRO427502	Osmia	lignaria	male	USGS_DRO14800	Maryland	9	8	72	2015	yes	no	38.9955	-76.9446	a38.995486_-76.944636b	2015_a38.995486_-76.944636b	824
USGS_DRO427503	Osmia	taurus	male	USGS_DRO14800	Maryland	9	8	72	2015	yes	no	38.9955	-76.9446	a38.995486_-76.944636b	2015_a38.995486_-76.944636b	824
USGS_DRO427504	Osmia	taurus	male	USGS_DRO14800	Maryland	9	8	72	2015	yes	no	38.9955	-76.9446	a38.995486_-76.944636b	2015_a38.995486_-76.944636b	824
USGS_DRO427505	Osmia	taurus	male	USGS_DRO14800	Maryland	9	8	72	2015	yes	no	38.9955	-76.9446	a38.995486_-76.944636b	2015_a38.995486_-76.944636b	824
USGS_DRO427506	Osmia	taurus	male	USGS_DRO14800	Maryland	9	8	72	2015	yes	no	38.9955	-76.9446	a38.995486_-76.944636b	2015_a38.995486_-76.944636b	824
USGS_DRO427507	Osmia	taurus	male	USGS_DRO14800	Maryland	9	8	72	2015	yes	no	38.9955	-76.9446	a38.995486_-76.944636b	2015_a38.995486_-76.944636b	824
USGS_DRO427509	Osmia	taurus	male	USGS_DRO14800	Maryland	9	8	72	2015	yes	no	38.9955	-76.9446	a38.995486_-76.944636b	2015_a38.995486_-76.944636b	824
USGS_DRO427534	Osmia	taurus	male	USGS_DRO14801	Maryland	9	8	72	2015	yes	no	38.9955	-76.9446	a38.995486_-76.944636b	2015_a38.995486_-76.944636b	824
USGS_DRO427535	Osmia	taurus	male	USGS_DRO14801	Maryland	9	8	72	2015	yes	no	38.9955	-76.9446	a38.995486_-76.944636b	2015_a38.995486_-76.944636b	824
USGS_DRO427537	Osmia	taurus	male	USGS_DRO14801	Maryland	9	8	72	2015	yes	no	38.9955	-76.9446	a38.995486_-76.944636b	2015_a38.995486_-76.944636b	824
USGS_DRO427538	Osmia	taurus	male	USGS_DRO14801	Maryland	9	8	72	2015	yes	no	38.9955	-76.9446	a38.995486_-76.944636b	2015_a38.995486_-76.944636b	824
USGS_DRO427540	Osmia	taurus	male	USGS_DRO14801	Maryland	9	8	72	2015	yes	no	38.9955	-76.9446	a38.995486_-76.944636b	2015_a38.995486_-76.944636b	824
USGS_DRO427542	Osmia	taurus	male	USGS_DRO14801	Maryland	9	8	72	2015	yes	no	38.9955	-76.9446	a38.995486_-76.944636b	2015_a38.995486_-76.944636b	824
USGS_DRO427544	Osmia	taurus	male	USGS_DRO14801	Maryland	9	8	72	2015	yes	no	38.9955	-76.9446	a38.995486_-76.944636b	2015_a38.995486_-76.944636b	824
USGS_DRO427546	Osmia	taurus	male	USGS_DRO14801	Maryland	9	8	72	2015	yes	no	38.9955	-76.9446	a38.995486_-76.944636b	2015_a38.995486_-76.944636b	824
USGS_DRO427548	Osmia	taurus	male	USGS_DRO14801	Maryland	9	8	72	2015	yes	no	38.9955	-76.9446	a38.995486_-76.944636b	2015_a38.995486_-76.944636b	824
USGS_DRO427549	Osmia	taurus	female	USGS_DRO14801	Maryland	9	8	72	2015	yes	no	38.9955	-76.9446	a38.995486_-76.944636b	2015_a38.995486_-76.944636b	824
USGS_DRO427550	Osmia	taurus	male	USGS_DRO14801	Maryland	9	8	72	2015	yes	no	38.9955	-76.9446	a38.995486_-76.944636b	2015_a38.995486_-76.944636b	824
USGS_DRO427551	Osmia	taurus	male	USGS_DRO14801	Maryland	9	8	72	2015	yes	no	38.9955	-76.9446	a38.995486_-76.944636b	2015_a38.995486_-76.944636b	824
USGS_DRO427552	Osmia	cornifrons	female	USGS_DRO14801	Maryland	9	8	72	2015	yes	no	38.9955	-76.9446	a38.995486_-76.944636b	2015_a38.995486_-76.944636b	824
USGS_DRO427553	Osmia	taurus	male	USGS_DRO14801	Maryland	9	8	72	2015	yes	no	38.9955	-76.9446	a38.995486_-76.944636b	2015_a38.995486_-76.944636b	824
USGS_DRO427554	Osmia	taurus	male	USGS_DRO14801	Maryland	9	8	72	2015	yes	no	38.9955	-76.9446	a38.995486_-76.944636b	2015_a38.995486_-76.944636b	824
USGS_DRO432616	Osmia	georgica	male	USGS_DRO14939	Maryland	9	8	72	2015	yes	no	38.4917	-76.5914	a38.4917_-76.5914b	2015_a38.4917_-76.5914b	252
USGS_DRO432622	Osmia	taurus	male	USGS_DRO14939	Maryland	9	8	72	2015	yes	no	38.4917	-76.5914	a38.4917_-76.5914b	2015_a38.4917_-76.5914b	252
USGS_DRO432624	Osmia	atriventris	male	USGS_DRO14939	Maryland	9	8	72	2015	yes	no	38.4917	-76.5914	a38.4917_-76.5914b	2015_a38.4917_-76.5914b	252
USGS_DRO432638	Osmia	taurus	male	USGS_DRO14939	Maryland	9	8	72	2015	yes	no	38.4917	-76.5914	a38.4917_-76.5914b	2015_a38.4917_-76.5914b	252
USGS_DRO433673	Osmia	taurus	male	USGS_DRO15023	Maryland	9	8	72	2015	yes	no	38.6239	-76.6684	a38.6239_-76.6684b	2015_a38.6239_-76.6684b	297
USGS_DRO433674	Osmia	taurus	male	USGS_DRO15023	Maryland	9	8	72	2015	yes	no	38.6239	-76.6684	a38.6239_-76.6684b	2015_a38.6239_-76.6684b	297
USGS_DRO433675	Osmia	taurus	female	USGS_DRO15023	Maryland	9	8	72	2015	yes	no	38.6239	-76.6684	a38.6239_-76.6684b	2015_a38.6239_-76.6684b	297
USGS_DRO433676	Osmia	taurus	male	USGS_DRO15023	Maryland	9	8	72	2015	yes	no	38.6239	-76.6684	a38.6239_-76.6684b	2015_a38.6239_-76.6684b	297
USGS_DRO433680	Osmia	taurus	male	USGS_DRO15023	Maryland	9	8	72	2015	yes	no	38.6239	-76.6684	a38.6239_-76.6684b	2015_a38.6239_-76.6684b	297
USGS_DRO449110	Osmia	taurus	male	USGS_DRO15598	Maryland	9	8	72	2015	yes	no	38.7193	-76.6455	a38.7193_-76.6455b	2015_a38.7193_-76.6455b	468
USGS_DRO449111	Osmia	taurus	male	USGS_DRO15598	Maryland	9	8	72	2015	yes	no	38.7193	-76.6455	a38.7193_-76.6455b	2015_a38.7193_-76.6455b	468
USGS_DRO449114	Osmia	taurus	male	USGS_DRO15598	Maryland	9	8	72	2015	yes	no	38.7193	-76.6455	a38.7193_-76.6455b	2015_a38.7193_-76.6455b	468
USGS_DRO017411	Osmia	bucephala	male	USGS_DRO1406	Virginia	30	1	30	2003	yes	no	37.8459	-78.6669	a37.8459_-78.666933b	2003_a37.8459_-78.666933b	152
USGS_DRO017417	Osmia	bucephala	male	USGS_DRO1406	Virginia	30	1	30	2003	yes	no	37.8459	-78.6669	a37.8459_-78.666933b	2003_a37.8459_-78.666933b	152
USGS_DRO017425	Osmia	bucephala	female	USGS_DRO1406	Virginia	30	1	30	2003	yes	no	37.8459	-78.6669	a37.8459_-78.666933b	2003_a37.8459_-78.666933b	152
USGS_DRO022662	Osmia	bucephala	female	USGS_DRO1501	Virginia	30	1	30	2003	yes	no	38.0671	-78.4327	a38.0671_-78.4327b	2003_a38.0671_-78.4327b	30
USGS_DRO149301	Osmia	taurus	female	USGS_DRO6969	West Virginia	12	10	120	2010	yes	no	39.0942	-78.5615	a39.094196_-78.5615b	2010_a39.094196_-78.5615b	306
USGS_DRO149303	Osmia	taurus	male	USGS_DRO6969	West Virginia	12	10	120	2010	yes	no	39.0942	-78.5615	a39.094196_-78.5615b	2010_a39.094196_-78.5615b	306
USGS_DRO149304	Osmia	georgica	male	USGS_DRO6969	West Virginia	12	10	120	2010	yes	no	39.0942	-78.5615	a39.094196_-78.5615b	2010_a39.094196_-78.5615b	306
USGS_DRO150401	Osmia	taurus	male	USGS_DRO6971	West Virginia	6	9	54	2010	yes	no	39.0679	-78.6388	a39.0679_-78.6388b	2010_a39.0679_-78.6388b	90
USGS_DRO150410	Osmia	pumila	female	USGS_DRO6971	West Virginia	6	9	54	2010	yes	no	39.0679	-78.6388	a39.0679_-78.6388b	2010_a39.0679_-78.6388b	90
USGS_DRO150423	Osmia	taurus	male	USGS_DRO6971	West Virginia	6	9	54	2010	yes	no	39.0679	-78.6388	a39.0679_-78.6388b	2010_a39.0679_-78.6388b	90
USGS_DRO150428	Osmia	taurus	male	USGS_DRO6971	West Virginia	6	9	54	2010	yes	no	39.0679	-78.6388	a39.0679_-78.6388b	2010_a39.0679_-78.6388b	90
USGS_DRO172480	Osmia	pumila	female	USGS_DRO7771	Virginia	30	1	30	2010	yes	no	39.0249	-77.5896	a39.024867_-77.589567b	2010_a39.024867_-77.589567b	60
USGS_DRO017654	Osmia	bucephala	male	USGS_DRO1403	Virginia	16	1	16	2003	yes	no	37.8459	-78.6669	a37.8459_-78.666933b	2003_a37.8459_-78.666933b	152
USGS_DRO017660	Osmia	bucephala	male	USGS_DRO1403	Virginia	16	1	16	2003	yes	no	37.8459	-78.6669	a37.8459_-78.666933b	2003_a37.8459_-78.666933b	152
USGS_DRO372246	Osmia	atriventris	male	USGS_DRO12442	Maryland	1	15	15	2013	yes	no	38.3035	-75.7399	a38.3035_-75.7399b	2013_a38.3035_-75.7399b	67
USGS_DRO372248	Osmia	pumila	male	USGS_DRO12442	Maryland	1	15	15	2013	yes	no	38.3035	-75.7399	a38.3035_-75.7399b	2013_a38.3035_-75.7399b	67
USGS_DRO372249	Osmia	taurus	male	USGS_DRO12442	Maryland	1	15	15	2013	yes	no	38.3035	-75.7399	a38.3035_-75.7399b	2013_a38.3035_-75.7399b	67
USGS_DRO372250	Osmia	georgica	male	USGS_DRO12442	Maryland	1	15	15	2013	yes	no	38.3035	-75.7399	a38.3035_-75.7399b	2013_a38.3035_-75.7399b	67
USGS_DRO372252	Osmia	pumila	female	USGS_DRO12442	Maryland	1	15	15	2013	yes	no	38.3035	-75.7399	a38.3035_-75.7399b	2013_a38.3035_-75.7399b	67
USGS_DRO372919	Osmia	species	male	USGS_DRO12451	Maryland	1	15	15	2013	yes	no	38.3035	-75.7399	a38.3035_-75.7399b	2013_a38.3035_-75.7399b	67
USGS_DRO372921	Osmia	georgica	male	USGS_DRO12451	Maryland	1	15	15	2013	yes	no	38.3035	-75.7399	a38.3035_-75.7399b	2013_a38.3035_-75.7399b	67
USGS_DRO372925	Osmia	lignaria	female	USGS_DRO12454	Maryland	1	15	15	2013	yes	no	38.3035	-75.7399	a38.3035_-75.7399b	2013_a38.3035_-75.7399b	67
USGS_DRO372926	Osmia	collinsiae	male	USGS_DRO12454	Maryland	1	15	15	2013	yes	no	38.3035	-75.7399	a38.3035_-75.7399b	2013_a38.3035_-75.7399b	67
USGS_DRO372927	Osmia	taurus	male	USGS_DRO12454	Maryland	1	15	15	2013	yes	no	38.3035	-75.7399	a38.3035_-75.7399b	2013_a38.3035_-75.7399b	67
USGS_DRO372929	Osmia	pumila	male	USGS_DRO12454	Maryland	1	15	15	2013	yes	no	38.3035	-75.7399	a38.3035_-75.7399b	2013_a38.3035_-75.7399b	67
USGS_DRO372930	Osmia	lignaria	male	USGS_DRO12454	Maryland	1	15	15	2013	yes	no	38.3035	-75.7399	a38.3035_-75.7399b	2013_a38.3035_-75.7399b	67
USGS_DRO372933	Osmia	pumila	male	USGS_DRO12454	Maryland	1	15	15	2013	yes	no	38.3035	-75.7399	a38.3035_-75.7399b	2013_a38.3035_-75.7399b	67
USGS_DRO372934	Osmia	pumila	male	USGS_DRO12454	Maryland	1	15	15	2013	yes	no	38.3035	-75.7399	a38.3035_-75.7399b	2013_a38.3035_-75.7399b	67
USGS_DRO372936	Osmia	pumila	male	USGS_DRO12454	Maryland	1	15	15	2013	yes	no	38.3035	-75.7399	a38.3035_-75.7399b	2013_a38.3035_-75.7399b	67
USGS_DRO372937	Osmia	pumila	male	USGS_DRO12454	Maryland	1	15	15	2013	yes	no	38.3035	-75.7399	a38.3035_-75.7399b	2013_a38.3035_-75.7399b	67
USGS_DRO375481	Osmia	taurus	male	USGS_DRO12440	Maryland	1	15	15	2013	yes	no	38.3035	-75.7399	a38.3035_-75.7399b	2013_a38.3035_-75.7399b	67
USGS_DRO375482	Osmia	lignaria	male	USGS_DRO12440	Maryland	1	15	15	2013	yes	no	38.3035	-75.7399	a38.3035_-75.7399b	2013_a38.3035_-75.7399b	67
USGS_DRO381983	Osmia	taurus	male	USGS_DRO13125	Maryland	9	8	72	2014	yes	no	39.3524	-75.9904	a39.3524_-75.9904b	2014_a39.3524_-75.9904b	441
USGS_DRO383664	Osmia	georgica	male	USGS_DRO12932	District of Columbia	9	8	72	2014	yes	no	38.9519	-77.0042	a38.9519_-77.0042b	2014_a38.9519_-77.0042b	216
USGS_DRO383667	Osmia	pumila	female	USGS_DRO12922	Maryland	9	8	72	2014	yes	no	38.9838	-77.0029	a38.9838_-77.0029b	2014_a38.9838_-77.0029b	432
USGS_DRO383741	Osmia	atriventris	female	USGS_DRO12942	District of Columbia	9	8	72	2014	yes	no	38.9607	-77.0153	a38.9607_-77.0153b	2014_a38.9607_-77.0153b	136
USGS_DRO385065	Osmia	taurus	male	USGS_DRO12871	Maryland	9	8	72	2014	yes	no	39.5763	-75.9138	a39.5763_-75.9138b	2014_a39.5763_-75.9138b	216
USGS_DRO385066	Osmia	taurus	male	USGS_DRO12871	Maryland	9	8	72	2014	yes	no	39.5763	-75.9138	a39.5763_-75.9138b	2014_a39.5763_-75.9138b	216
USGS_DRO385067	Osmia	taurus	male	USGS_DRO12871	Maryland	9	8	72	2014	yes	no	39.5763	-75.9138	a39.5763_-75.9138b	2014_a39.5763_-75.9138b	216
USGS_DRO385068	Osmia	taurus	male	USGS_DRO12871	Maryland	9	8	72	2014	yes	no	39.5763	-75.9138	a39.5763_-75.9138b	2014_a39.5763_-75.9138b	216
USGS_DRO385069	Osmia	taurus	male	USGS_DRO12871	Maryland	9	8	72	2014	yes	no	39.5763	-75.9138	a39.5763_-75.9138b	2014_a39.5763_-75.9138b	216
USGS_DRO385070	Osmia	taurus	male	USGS_DRO12871	Maryland	9	8	72	2014	yes	no	39.5763	-75.9138	a39.5763_-75.9138b	2014_a39.5763_-75.9138b	216
USGS_DRO385071	Osmia	taurus	male	USGS_DRO12871	Maryland	9	8	72	2014	yes	no	39.5763	-75.9138	a39.5763_-75.9138b	2014_a39.5763_-75.9138b	216
USGS_DRO385072	Osmia	cornifrons	female	USGS_DRO12871	Maryland	9	8	72	2014	yes	no	39.5763	-75.9138	a39.5763_-75.9138b	2014_a39.5763_-75.9138b	216
USGS_DRO385073	Osmia	taurus	male	USGS_DRO12871	Maryland	9	8	72	2014	yes	no	39.5763	-75.9138	a39.5763_-75.9138b	2014_a39.5763_-75.9138b	216
USGS_DRO385074	Osmia	taurus	male	USGS_DRO12871	Maryland	9	8	72	2014	yes	no	39.5763	-75.9138	a39.5763_-75.9138b	2014_a39.5763_-75.9138b	216
USGS_DRO385075	Osmia	taurus	male	USGS_DRO12871	Maryland	9	8	72	2014	yes	no	39.5763	-75.9138	a39.5763_-75.9138b	2014_a39.5763_-75.9138b	216
USGS_DRO385076	Osmia	taurus	male	USGS_DRO12871	Maryland	9	8	72	2014	yes	no	39.5763	-75.9138	a39.5763_-75.9138b	2014_a39.5763_-75.9138b	216
USGS_DRO385077	Osmia	taurus	male	USGS_DRO12871	Maryland	9	8	72	2014	yes	no	39.5763	-75.9138	a39.5763_-75.9138b	2014_a39.5763_-75.9138b	216
USGS_DRO385078	Osmia	taurus	male	USGS_DRO12871	Maryland	9	8	72	2014	yes	no	39.5763	-75.9138	a39.5763_-75.9138b	2014_a39.5763_-75.9138b	216
USGS_DRO385080	Osmia	taurus	male	USGS_DRO12871	Maryland	9	8	72	2014	yes	no	39.5763	-75.9138	a39.5763_-75.9138b	2014_a39.5763_-75.9138b	216
USGS_DRO385081	Osmia	taurus	male	USGS_DRO12871	Maryland	9	8	72	2014	yes	no	39.5763	-75.9138	a39.5763_-75.9138b	2014_a39.5763_-75.9138b	216
USGS_DRO385082	Osmia	taurus	male	USGS_DRO12871	Maryland	9	8	72	2014	yes	no	39.5763	-75.9138	a39.5763_-75.9138b	2014_a39.5763_-75.9138b	216
USGS_DRO385083	Osmia	taurus	male	USGS_DRO12871	Maryland	9	8	72	2014	yes	no	39.5763	-75.9138	a39.5763_-75.9138b	2014_a39.5763_-75.9138b	216
USGS_DRO385084	Osmia	taurus	male	USGS_DRO12871	Maryland	9	8	72	2014	yes	no	39.5763	-75.9138	a39.5763_-75.9138b	2014_a39.5763_-75.9138b	216
USGS_DRO385085	Osmia	taurus	male	USGS_DRO12871	Maryland	9	8	72	2014	yes	no	39.5763	-75.9138	a39.5763_-75.9138b	2014_a39.5763_-75.9138b	216
USGS_DRO385086	Osmia	taurus	male	USGS_DRO12871	Maryland	9	8	72	2014	yes	no	39.5763	-75.9138	a39.5763_-75.9138b	2014_a39.5763_-75.9138b	216
USGS_DRO385087	Osmia	taurus	male	USGS_DRO12871	Maryland	9	8	72	2014	yes	no	39.5763	-75.9138	a39.5763_-75.9138b	2014_a39.5763_-75.9138b	216
USGS_DRO385088	Osmia	taurus	male	USGS_DRO12871	Maryland	9	8	72	2014	yes	no	39.5763	-75.9138	a39.5763_-75.9138b	2014_a39.5763_-75.9138b	216
USGS_DRO385089	Osmia	taurus	male	USGS_DRO12871	Maryland	9	8	72	2014	yes	no	39.5763	-75.9138	a39.5763_-75.9138b	2014_a39.5763_-75.9138b	216
USGS_DRO385090	Osmia	taurus	male	USGS_DRO12871	Maryland	9	8	72	2014	yes	no	39.5763	-75.9138	a39.5763_-75.9138b	2014_a39.5763_-75.9138b	216
USGS_DRO385091	Osmia	taurus	male	USGS_DRO12871	Maryland	9	8	72	2014	yes	no	39.5763	-75.9138	a39.5763_-75.9138b	2014_a39.5763_-75.9138b	216
USGS_DRO385093	Osmia	pumila	male	USGS_DRO12871	Maryland	9	8	72	2014	yes	no	39.5763	-75.9138	a39.5763_-75.9138b	2014_a39.5763_-75.9138b	216
USGS_DRO385094	Osmia	virga	male	USGS_DRO12871	Maryland	9	8	72	2014	yes	no	39.5763	-75.9138	a39.5763_-75.9138b	2014_a39.5763_-75.9138b	216
USGS_DRO385095	Osmia	virga	female	USGS_DRO12871	Maryland	9	8	72	2014	yes	no	39.5763	-75.9138	a39.5763_-75.9138b	2014_a39.5763_-75.9138b	216
USGS_DRO385096	Osmia	taurus	male	USGS_DRO12871	Maryland	9	8	72	2014	yes	no	39.5763	-75.9138	a39.5763_-75.9138b	2014_a39.5763_-75.9138b	216
USGS_DRO385744	Osmia	cornifrons	male	USGS_DRO12792	Maryland	9	8	72	2014	yes	no	39.4481	-77.7285	a39.4481_-77.7285b	2014_a39.4481_-77.7285b	144
USGS_DRO385745	Osmia	cornifrons	male	USGS_DRO12792	Maryland	9	8	72	2014	yes	no	39.4481	-77.7285	a39.4481_-77.7285b	2014_a39.4481_-77.7285b	144
USGS_DRO385746	Osmia	taurus	male	USGS_DRO12792	Maryland	9	8	72	2014	yes	no	39.4481	-77.7285	a39.4481_-77.7285b	2014_a39.4481_-77.7285b	144
USGS_DRO385749	Osmia	taurus	male	USGS_DRO12792	Maryland	9	8	72	2014	yes	no	39.4481	-77.7285	a39.4481_-77.7285b	2014_a39.4481_-77.7285b	144
USGS_DRO385750	Osmia	taurus	female	USGS_DRO12792	Maryland	9	8	72	2014	yes	no	39.4481	-77.7285	a39.4481_-77.7285b	2014_a39.4481_-77.7285b	144
USGS_DRO385751	Osmia	taurus	male	USGS_DRO12792	Maryland	9	8	72	2014	yes	no	39.4481	-77.7285	a39.4481_-77.7285b	2014_a39.4481_-77.7285b	144
USGS_DRO385752	Osmia	taurus	male	USGS_DRO12792	Maryland	9	8	72	2014	yes	no	39.4481	-77.7285	a39.4481_-77.7285b	2014_a39.4481_-77.7285b	144
USGS_DRO385769	Osmia	taurus	male	USGS_DRO12792	Maryland	9	8	72	2014	yes	no	39.4481	-77.7285	a39.4481_-77.7285b	2014_a39.4481_-77.7285b	144
USGS_DRO386039	Osmia	collinsiae	male	USGS_DRO12782	Maryland	9	8	72	2014	yes	no	39.4759	-77.7502	a39.4759_-77.7502b	2014_a39.4759_-77.7502b	208
USGS_DRO386040	Osmia	taurus	male	USGS_DRO12782	Maryland	9	8	72	2014	yes	no	39.4759	-77.7502	a39.4759_-77.7502b	2014_a39.4759_-77.7502b	208
USGS_DRO386888	Osmia	cornifrons	male	USGS_DRO13089	Maryland	9	8	72	2014	yes	no	39.6145	-79.1149	a39.6145_-79.1149b	2014_a39.6145_-79.1149b	432
USGS_DRO386890	Osmia	cornifrons	male	USGS_DRO13089	Maryland	9	8	72	2014	yes	no	39.6145	-79.1149	a39.6145_-79.1149b	2014_a39.6145_-79.1149b	432
USGS_DRO386892	Osmia	cornifrons	male	USGS_DRO13089	Maryland	9	8	72	2014	yes	no	39.6145	-79.1149	a39.6145_-79.1149b	2014_a39.6145_-79.1149b	432
USGS_DRO386893	Osmia	pumila	male	USGS_DRO13089	Maryland	9	8	72	2014	yes	no	39.6145	-79.1149	a39.6145_-79.1149b	2014_a39.6145_-79.1149b	432
USGS_DRO386896	Osmia	cornifrons	male	USGS_DRO13089	Maryland	9	8	72	2014	yes	no	39.6145	-79.1149	a39.6145_-79.1149b	2014_a39.6145_-79.1149b	432
USGS_DRO389013	Osmia	taurus	male	USGS_DRO13102	Maryland	9	8	72	2014	yes	no	39.5558	-75.8435	a39.55576_-75.84348b	2014_a39.55576_-75.84348b	216
USGS_DRO389014	Osmia	taurus	male	USGS_DRO13102	Maryland	9	8	72	2014	yes	no	39.5558	-75.8435	a39.55576_-75.84348b	2014_a39.55576_-75.84348b	216
USGS_DRO389016	Osmia	pumila	female	USGS_DRO13102	Maryland	9	8	72	2014	yes	no	39.5558	-75.8435	a39.55576_-75.84348b	2014_a39.55576_-75.84348b	216
USGS_DRO391019	Osmia	taurus	male	USGS_DRO12849	Maryland	9	7	63	2014	yes	no	39.4894	-76.342	a39.48942_-76.342b	2014_a39.48942_-76.342b	343
USGS_DRO391032	Osmia	taurus	male	USGS_DRO12849	Maryland	9	7	63	2014	yes	no	39.4894	-76.342	a39.48942_-76.342b	2014_a39.48942_-76.342b	343
USGS_DRO391038	Osmia	atriventris	male	USGS_DRO12849	Maryland	9	7	63	2014	yes	no	39.4894	-76.342	a39.48942_-76.342b	2014_a39.48942_-76.342b	343
USGS_DRO391343	Osmia	cornifrons	male	USGS_DRO12770	Maryland	9	8	72	2014	yes	no	39.7009	-78.9461	a39.7009_-78.9461b	2014_a39.7009_-78.9461b	432
USGS_DRO391455	Osmia	pumila	male	USGS_DRO13521	Maryland	9	7	63	2014	yes	no	38.5269	-75.7258	a38.52685_-75.72585b	2014_a38.52685_-75.72585b	216
USGS_DRO391475	Osmia	taurus	male	USGS_DRO13553	Maryland	9	8	72	2014	yes	no	39.2128	-76.9176	a39.2128_-76.9176b	2014_a39.2128_-76.9176b	144
USGS_DRO391478	Osmia	taurus	male	USGS_DRO13553	Maryland	9	8	72	2014	yes	no	39.2128	-76.9176	a39.2128_-76.9176b	2014_a39.2128_-76.9176b	144
USGS_DRO391479	Osmia	collinsiae	male	USGS_DRO13553	Maryland	9	8	72	2014	yes	no	39.2128	-76.9176	a39.2128_-76.9176b	2014_a39.2128_-76.9176b	144
USGS_DRO391485	Osmia	taurus	male	USGS_DRO13553	Maryland	9	8	72	2014	yes	no	39.2128	-76.9176	a39.2128_-76.9176b	2014_a39.2128_-76.9176b	144
USGS_DRO391579	Osmia	taurus	male	USGS_DRO13562	Maryland	9	7	63	2014	yes	no	39.3115	-76.1768	a39.3115_-76.1768b	2014_a39.3115_-76.1768b	423
USGS_DRO391580	Osmia	taurus	male	USGS_DRO13562	Maryland	9	7	63	2014	yes	no	39.3115	-76.1768	a39.3115_-76.1768b	2014_a39.3115_-76.1768b	423
USGS_DRO391581	Osmia	pumila	male	USGS_DRO13562	Maryland	9	7	63	2014	yes	no	39.3115	-76.1768	a39.3115_-76.1768b	2014_a39.3115_-76.1768b	423
USGS_DRO391582	Osmia	pumila	male	USGS_DRO13562	Maryland	9	7	63	2014	yes	no	39.3115	-76.1768	a39.3115_-76.1768b	2014_a39.3115_-76.1768b	423
USGS_DRO391586	Osmia	cornifrons	male	USGS_DRO13562	Maryland	9	7	63	2014	yes	no	39.3115	-76.1768	a39.3115_-76.1768b	2014_a39.3115_-76.1768b	423
USGS_DRO391587	Osmia	cornifrons	female	USGS_DRO13562	Maryland	9	7	63	2014	yes	no	39.3115	-76.1768	a39.3115_-76.1768b	2014_a39.3115_-76.1768b	423
USGS_DRO391588	Osmia	taurus	male	USGS_DRO13562	Maryland	9	7	63	2014	yes	no	39.3115	-76.1768	a39.3115_-76.1768b	2014_a39.3115_-76.1768b	423
USGS_DRO391589	Osmia	taurus	male	USGS_DRO13562	Maryland	9	7	63	2014	yes	no	39.3115	-76.1768	a39.3115_-76.1768b	2014_a39.3115_-76.1768b	423
USGS_DRO391902	Osmia	taurus	male	USGS_DRO13542	Maryland	9	8	72	2014	yes	no	39.1909	-76.8948	a39.1909_-76.8948b	2014_a39.1909_-76.8948b	288
USGS_DRO391903	Osmia	taurus	male	USGS_DRO13542	Maryland	9	8	72	2014	yes	no	39.1909	-76.8948	a39.1909_-76.8948b	2014_a39.1909_-76.8948b	288
USGS_DRO391904	Osmia	taurus	male	USGS_DRO13542	Maryland	9	8	72	2014	yes	no	39.1909	-76.8948	a39.1909_-76.8948b	2014_a39.1909_-76.8948b	288
USGS_DRO391943	Osmia	taurus	male	USGS_DRO13008	Maryland	9	8	72	2014	yes	no	39.2347	-76.0079	a39.2347_-76.0079b	2014_a39.2347_-76.0079b	216
USGS_DRO391947	Osmia	pumila	male	USGS_DRO13008	Maryland	9	8	72	2014	yes	no	39.2347	-76.0079	a39.2347_-76.0079b	2014_a39.2347_-76.0079b	216
USGS_DRO391948	Osmia	pumila	male	USGS_DRO13008	Maryland	9	8	72	2014	yes	no	39.2347	-76.0079	a39.2347_-76.0079b	2014_a39.2347_-76.0079b	216
USGS_DRO394233	Osmia	taurus	male	USGS_DRO13629	Maryland	9	7	63	2014	yes	no	38.4917	-76.5914	a38.4917_-76.5914b	2014_a38.4917_-76.5914b	135
USGS_DRO394235	Osmia	taurus	male	USGS_DRO13629	Maryland	9	7	63	2014	yes	no	38.4917	-76.5914	a38.4917_-76.5914b	2014_a38.4917_-76.5914b	135
USGS_DRO394297	Osmia	taurus	male	USGS_DRO13636	Maryland	9	7	63	2014	yes	no	38.4459	-76.4584	a38.4459_-76.4584b	2014_a38.4459_-76.4584b	360
USGS_DRO394299	Osmia	taurus	female	USGS_DRO13636	Maryland	9	7	63	2014	yes	no	38.4459	-76.4584	a38.4459_-76.4584b	2014_a38.4459_-76.4584b	360
USGS_DRO394300	Osmia	taurus	female	USGS_DRO13636	Maryland	9	7	63	2014	yes	no	38.4459	-76.4584	a38.4459_-76.4584b	2014_a38.4459_-76.4584b	360
USGS_DRO394301	Osmia	taurus	male	USGS_DRO13636	Maryland	9	7	63	2014	yes	no	38.4459	-76.4584	a38.4459_-76.4584b	2014_a38.4459_-76.4584b	360
USGS_DRO394302	Osmia	taurus	male	USGS_DRO13636	Maryland	9	7	63	2014	yes	no	38.4459	-76.4584	a38.4459_-76.4584b	2014_a38.4459_-76.4584b	360
USGS_DRO394813	Osmia	taurus	male	USGS_DRO13026	Maryland	9	8	72	2014	yes	no	39.2216	-75.9815	a39.221633_-75.981522b	2014_a39.221633_-75.981522b	369
USGS_DRO394814	Osmia	taurus	male	USGS_DRO13026	Maryland	9	8	72	2014	yes	no	39.2216	-75.9815	a39.221633_-75.981522b	2014_a39.221633_-75.981522b	369
USGS_DRO394816	Osmia	taurus	male	USGS_DRO13026	Maryland	9	8	72	2014	yes	no	39.2216	-75.9815	a39.221633_-75.981522b	2014_a39.221633_-75.981522b	369
USGS_DRO394817	Osmia	taurus	male	USGS_DRO13026	Maryland	9	8	72	2014	yes	no	39.2216	-75.9815	a39.221633_-75.981522b	2014_a39.221633_-75.981522b	369
USGS_DRO394818	Osmia	taurus	male	USGS_DRO13026	Maryland	9	8	72	2014	yes	no	39.2216	-75.9815	a39.221633_-75.981522b	2014_a39.221633_-75.981522b	369
USGS_DRO394819	Osmia	taurus	male	USGS_DRO13026	Maryland	9	8	72	2014	yes	no	39.2216	-75.9815	a39.221633_-75.981522b	2014_a39.221633_-75.981522b	369
USGS_DRO394820	Osmia	pumila	male	USGS_DRO13026	Maryland	9	8	72	2014	yes	no	39.2216	-75.9815	a39.221633_-75.981522b	2014_a39.221633_-75.981522b	369
USGS_DRO394825	Osmia	collinsiae	male	USGS_DRO13026	Maryland	9	8	72	2014	yes	no	39.2216	-75.9815	a39.221633_-75.981522b	2014_a39.221633_-75.981522b	369
USGS_DRO394880	Osmia	taurus	male	USGS_DRO13579	Maryland	9	8	72	2014	yes	no	38.2351	-75.4551	a38.2351_-75.4551b	2014_a38.2351_-75.4551b	279
USGS_DRO394881	Osmia	taurus	male	USGS_DRO13579	Maryland	9	8	72	2014	yes	no	38.2351	-75.4551	a38.2351_-75.4551b	2014_a38.2351_-75.4551b	279
USGS_DRO394882	Osmia	inspergens	male	USGS_DRO13579	Maryland	9	8	72	2014	yes	no	38.2351	-75.4551	a38.2351_-75.4551b	2014_a38.2351_-75.4551b	279
USGS_DRO396022	Osmia	taurus	male	USGS_DRO13304	Maryland	9	11	99	2014	yes	no	39.0758	-76.6075	a39.0758_-76.6075b	2014_a39.0758_-76.6075b	216
USGS_DRO396024	Osmia	pumila	male	USGS_DRO13304	Maryland	9	11	99	2014	yes	no	39.0758	-76.6075	a39.0758_-76.6075b	2014_a39.0758_-76.6075b	216
USGS_DRO397448	Osmia	pumila	male	USGS_DRO13420	Maryland	9	9	81	2014	yes	no	39.3794	-77.7492	a39.379386_-77.749243b	2014_a39.379386_-77.749243b	504
USGS_DRO397455	Osmia	taurus	male	USGS_DRO13420	Maryland	9	9	81	2014	yes	no	39.3794	-77.7492	a39.379386_-77.749243b	2014_a39.379386_-77.749243b	504
USGS_DRO397458	Osmia	taurus	male	USGS_DRO13420	Maryland	9	9	81	2014	yes	no	39.3794	-77.7492	a39.379386_-77.749243b	2014_a39.379386_-77.749243b	504
USGS_DRO397460	Osmia	taurus	male	USGS_DRO13420	Maryland	9	9	81	2014	yes	no	39.3794	-77.7492	a39.379386_-77.749243b	2014_a39.379386_-77.749243b	504
USGS_DRO397591	Osmia	taurus	male	USGS_DRO13239	Maryland	9	9	81	2014	yes	no	38.9738	-77.172	a38.973793_-77.171978b	2014_a38.973793_-77.171978b	270
USGS_DRO397626	Osmia	taurus	male	USGS_DRO13239	Maryland	9	9	81	2014	yes	no	38.9738	-77.172	a38.973793_-77.171978b	2014_a38.973793_-77.171978b	270
USGS_DRO397647	Osmia	taurus	male	USGS_DRO13239	Maryland	9	9	81	2014	yes	no	38.9738	-77.172	a38.973793_-77.171978b	2014_a38.973793_-77.171978b	270
USGS_DRO397848	Osmia	pumila	male	USGS_DRO13076	Delaware	9	7	63	2014	yes	no	39.2441	-75.7184	a39.24415_-75.71835b	2014_a39.24415_-75.71835b	135
USGS_DRO397852	Osmia	taurus	female	USGS_DRO13076	Delaware	9	7	63	2014	yes	no	39.2441	-75.7184	a39.24415_-75.71835b	2014_a39.24415_-75.71835b	135
USGS_DRO397984	Osmia	taurus	male	USGS_DRO13058	Delaware	9	7	63	2014	yes	no	38.8682	-75.7204	a38.868167_-75.720367b	2014_a38.868167_-75.720367b	144
USGS_DRO397985	Osmia	pumila	male	USGS_DRO13058	Delaware	9	7	63	2014	yes	no	38.8682	-75.7204	a38.868167_-75.720367b	2014_a38.868167_-75.720367b	144
USGS_DRO398011	Osmia	taurus	male	USGS_DRO12990	Maryland	9	8	72	2014	yes	no	38.5502	-77.2	a38.550182_-77.199955b	2014_a38.550182_-77.199955b	822
USGS_DRO398012	Osmia	taurus	male	USGS_DRO12990	Maryland	9	8	72	2014	yes	no	38.5502	-77.2	a38.550182_-77.199955b	2014_a38.550182_-77.199955b	822
USGS_DRO398013	Osmia	pumila	female	USGS_DRO12990	Maryland	9	8	72	2014	yes	no	38.5502	-77.2	a38.550182_-77.199955b	2014_a38.550182_-77.199955b	822
USGS_DRO398187	Osmia	taurus	male	USGS_DRO13741	Maryland	9	10	90	2014	yes	no	38.3986	-75.2263	a38.3986_-75.2263b	2014_a38.3986_-75.2263b	234
USGS_DRO398188	Osmia	taurus	male	USGS_DRO13741	Maryland	9	10	90	2014	yes	no	38.3986	-75.2263	a38.3986_-75.2263b	2014_a38.3986_-75.2263b	234
USGS_DRO398190	Osmia	taurus	male	USGS_DRO13741	Maryland	9	10	90	2014	yes	no	38.3986	-75.2263	a38.3986_-75.2263b	2014_a38.3986_-75.2263b	234
USGS_DRO398191	Osmia	taurus	male	USGS_DRO13741	Maryland	9	10	90	2014	yes	no	38.3986	-75.2263	a38.3986_-75.2263b	2014_a38.3986_-75.2263b	234
USGS_DRO398192	Osmia	taurus	male	USGS_DRO13741	Maryland	9	10	90	2014	yes	no	38.3986	-75.2263	a38.3986_-75.2263b	2014_a38.3986_-75.2263b	234
USGS_DRO400611	Osmia	taurus	male	USGS_DRO13848	Maryland	9	8	72	2014	yes	no	38.1327	-76.4334	a38.1327_-76.4334b	2014_a38.1327_-76.4334b	288
USGS_DRO400612	Osmia	taurus	female	USGS_DRO13848	Maryland	9	8	72	2014	yes	no	38.1327	-76.4334	a38.1327_-76.4334b	2014_a38.1327_-76.4334b	288
USGS_DRO400616	Osmia	taurus	male	USGS_DRO13848	Maryland	9	8	72	2014	yes	no	38.1327	-76.4334	a38.1327_-76.4334b	2014_a38.1327_-76.4334b	288
USGS_DRO400618	Osmia	pumila	male	USGS_DRO13848	Maryland	9	8	72	2014	yes	no	38.1327	-76.4334	a38.1327_-76.4334b	2014_a38.1327_-76.4334b	288
USGS_DRO400619	Osmia	atriventris	male	USGS_DRO13848	Maryland	9	8	72	2014	yes	no	38.1327	-76.4334	a38.1327_-76.4334b	2014_a38.1327_-76.4334b	288
USGS_DRO400622	Osmia	pumila	male	USGS_DRO13848	Maryland	9	8	72	2014	yes	no	38.1327	-76.4334	a38.1327_-76.4334b	2014_a38.1327_-76.4334b	288
USGS_DRO400623	Osmia	taurus	male	USGS_DRO13848	Maryland	9	8	72	2014	yes	no	38.1327	-76.4334	a38.1327_-76.4334b	2014_a38.1327_-76.4334b	288
USGS_DRO400678	Osmia	pumila	male	USGS_DRO13829	Maryland	9	8	72	2014	yes	no	38.2619	-76.4314	a38.261883_-76.4314b	2014_a38.261883_-76.4314b	405
USGS_DRO400680	Osmia	taurus	male	USGS_DRO13829	Maryland	9	8	72	2014	yes	no	38.2619	-76.4314	a38.261883_-76.4314b	2014_a38.261883_-76.4314b	405
USGS_DRO400681	Osmia	georgica	female	USGS_DRO13829	Maryland	9	8	72	2014	yes	no	38.2619	-76.4314	a38.261883_-76.4314b	2014_a38.261883_-76.4314b	405
USGS_DRO400682	Osmia	taurus	male	USGS_DRO13829	Maryland	9	8	72	2014	yes	no	38.2619	-76.4314	a38.261883_-76.4314b	2014_a38.261883_-76.4314b	405
USGS_DRO400683	Osmia	pumila	male	USGS_DRO13829	Maryland	9	8	72	2014	yes	no	38.2619	-76.4314	a38.261883_-76.4314b	2014_a38.261883_-76.4314b	405
USGS_DRO400684	Osmia	georgica	male	USGS_DRO13829	Maryland	9	8	72	2014	yes	no	38.2619	-76.4314	a38.261883_-76.4314b	2014_a38.261883_-76.4314b	405
USGS_DRO400685	Osmia	georgica	male	USGS_DRO13829	Maryland	9	8	72	2014	yes	no	38.2619	-76.4314	a38.261883_-76.4314b	2014_a38.261883_-76.4314b	405
USGS_DRO400686	Osmia	georgica	male	USGS_DRO13829	Maryland	9	8	72	2014	yes	no	38.2619	-76.4314	a38.261883_-76.4314b	2014_a38.261883_-76.4314b	405
USGS_DRO400687	Osmia	georgica	male	USGS_DRO13829	Maryland	9	8	72	2014	yes	no	38.2619	-76.4314	a38.261883_-76.4314b	2014_a38.261883_-76.4314b	405
USGS_DRO400688	Osmia	georgica	male	USGS_DRO13829	Maryland	9	8	72	2014	yes	no	38.2619	-76.4314	a38.261883_-76.4314b	2014_a38.261883_-76.4314b	405
USGS_DRO400908	Osmia	cornifrons	male	USGS_DRO13809	Maryland	9	8	72	2014	yes	no	39.1018	-77.4706	a39.101767_-77.470642b	2014_a39.101767_-77.470642b	808
USGS_DRO403069	Osmia	taurus	male	USGS_DRO13430	Maryland	9	9	81	2014	yes	no	39.3794	-77.7492	a39.379386_-77.749243b	2014_a39.379386_-77.749243b	504
USGS_DRO403072	Osmia	taurus	male	USGS_DRO13430	Maryland	9	9	81	2014	yes	no	39.3794	-77.7492	a39.379386_-77.749243b	2014_a39.379386_-77.749243b	504
USGS_DRO403075	Osmia	taurus	male	USGS_DRO13430	Maryland	9	9	81	2014	yes	no	39.3794	-77.7492	a39.379386_-77.749243b	2014_a39.379386_-77.749243b	504
USGS_DRO403158	Osmia	taurus	male	USGS_DRO12912	Maryland	9	8	72	2014	yes	no	38.7253	-76.7134	a38.72525_-76.71345b	2014_a38.72525_-76.71345b	432
USGS_DRO403159	Osmia	taurus	male	USGS_DRO12912	Maryland	9	8	72	2014	yes	no	38.7253	-76.7134	a38.72525_-76.71345b	2014_a38.72525_-76.71345b	432
USGS_DRO403160	Osmia	taurus	male	USGS_DRO12912	Maryland	9	8	72	2014	yes	no	38.7253	-76.7134	a38.72525_-76.71345b	2014_a38.72525_-76.71345b	432
USGS_DRO403162	Osmia	taurus	male	USGS_DRO12912	Maryland	9	8	72	2014	yes	no	38.7253	-76.7134	a38.72525_-76.71345b	2014_a38.72525_-76.71345b	432
USGS_DRO403165	Osmia	taurus	male	USGS_DRO12912	Maryland	9	8	72	2014	yes	no	38.7253	-76.7134	a38.72525_-76.71345b	2014_a38.72525_-76.71345b	432
USGS_DRO404049	Osmia	taurus	female	USGS_DRO13908	Maryland	8	8	64	2014	yes	no	39.1018	-77.4706	a39.101767_-77.470642b	2014_a39.101767_-77.470642b	808
USGS_DRO404050	Osmia	taurus	male	USGS_DRO13908	Maryland	8	8	64	2014	yes	no	39.1018	-77.4706	a39.101767_-77.470642b	2014_a39.101767_-77.470642b	808
USGS_DRO404051	Osmia	lignaria	female	USGS_DRO13908	Maryland	8	8	64	2014	yes	no	39.1018	-77.4706	a39.101767_-77.470642b	2014_a39.101767_-77.470642b	808
USGS_DRO404053	Osmia	taurus	male	USGS_DRO13908	Maryland	8	8	64	2014	yes	no	39.1018	-77.4706	a39.101767_-77.470642b	2014_a39.101767_-77.470642b	808
USGS_DRO404133	Osmia	taurus	male	USGS_DRO13891	District of Columbia	9	8	72	2014	yes	no	38.9841	-77.0447	a38.9841_-77.044667b	2014_a38.9841_-77.044667b	424
USGS_DRO404257	Osmia	taurus	male	USGS_DRO13901	District of Columbia	9	8	72	2014	yes	no	38.9841	-77.0447	a38.9841_-77.044667b	2014_a38.9841_-77.044667b	424
USGS_DRO404303	Osmia	taurus	female	USGS_DRO13919	Maryland	8	8	64	2014	yes	no	39.1018	-77.4706	a39.101767_-77.470642b	2014_a39.101767_-77.470642b	808
USGS_DRO404306	Osmia	taurus	male	USGS_DRO13919	Maryland	8	8	64	2014	yes	no	39.1018	-77.4706	a39.101767_-77.470642b	2014_a39.101767_-77.470642b	808
USGS_DRO404307	Osmia	taurus	male	USGS_DRO13919	Maryland	8	8	64	2014	yes	no	39.1018	-77.4706	a39.101767_-77.470642b	2014_a39.101767_-77.470642b	808
USGS_DRO404309	Osmia	taurus	male	USGS_DRO13919	Maryland	8	8	64	2014	yes	no	39.1018	-77.4706	a39.101767_-77.470642b	2014_a39.101767_-77.470642b	808
USGS_DRO404310	Osmia	taurus	male	USGS_DRO13919	Maryland	8	8	64	2014	yes	no	39.1018	-77.4706	a39.101767_-77.470642b	2014_a39.101767_-77.470642b	808
USGS_DRO404311	Osmia	taurus	male	USGS_DRO13919	Maryland	8	8	64	2014	yes	no	39.1018	-77.4706	a39.101767_-77.470642b	2014_a39.101767_-77.470642b	808
USGS_DRO404314	Osmia	taurus	male	USGS_DRO13919	Maryland	8	8	64	2014	yes	no	39.1018	-77.4706	a39.101767_-77.470642b	2014_a39.101767_-77.470642b	808
USGS_DRO404316	Osmia	taurus	male	USGS_DRO13919	Maryland	8	8	64	2014	yes	no	39.1018	-77.4706	a39.101767_-77.470642b	2014_a39.101767_-77.470642b	808
USGS_DRO404318	Osmia	taurus	male	USGS_DRO13919	Maryland	8	8	64	2014	yes	no	39.1018	-77.4706	a39.101767_-77.470642b	2014_a39.101767_-77.470642b	808
USGS_DRO404319	Osmia	taurus	male	USGS_DRO13919	Maryland	8	8	64	2014	yes	no	39.1018	-77.4706	a39.101767_-77.470642b	2014_a39.101767_-77.470642b	808
USGS_DRO404633	Osmia	taurus	male	USGS_DRO13938	Delaware	9	7	63	2014	yes	no	38.4942	-75.315	a38.49424_-75.31504b	2014_a38.49424_-75.31504b	306
USGS_DRO404634	Osmia	taurus	male	USGS_DRO13938	Delaware	9	7	63	2014	yes	no	38.4942	-75.315	a38.49424_-75.31504b	2014_a38.49424_-75.31504b	306
USGS_DRO404635	Osmia	taurus	male	USGS_DRO13938	Delaware	9	7	63	2014	yes	no	38.4942	-75.315	a38.49424_-75.31504b	2014_a38.49424_-75.31504b	306
USGS_DRO404636	Osmia	taurus	male	USGS_DRO13938	Delaware	9	7	63	2014	yes	no	38.4942	-75.315	a38.49424_-75.31504b	2014_a38.49424_-75.31504b	306
USGS_DRO404669	Osmia	taurus	male	USGS_DRO13959	Delaware	9	7	63	2014	yes	no	38.4942	-75.315	a38.49424_-75.31504b	2014_a38.49424_-75.31504b	306
USGS_DRO422717	Osmia	taurus	male	USGS_DRO14455	Maryland	8	9	72	2015	yes	no	39.3466	-77.7476	a39.34658_-77.74756b	2015_a39.34658_-77.74756b	144
USGS_DRO422723	Osmia	taurus	male	USGS_DRO14455	Maryland	8	9	72	2015	yes	no	39.3466	-77.7476	a39.34658_-77.74756b	2015_a39.34658_-77.74756b	144
USGS_DRO422729	Osmia	taurus	male	USGS_DRO14455	Maryland	8	9	72	2015	yes	no	39.3466	-77.7476	a39.34658_-77.74756b	2015_a39.34658_-77.74756b	144
USGS_DRO422730	Osmia	taurus	male	USGS_DRO14455	Maryland	8	9	72	2015	yes	no	39.3466	-77.7476	a39.34658_-77.74756b	2015_a39.34658_-77.74756b	144
USGS_DRO422736	Osmia	cornifrons	female	USGS_DRO14455	Maryland	8	9	72	2015	yes	no	39.3466	-77.7476	a39.34658_-77.74756b	2015_a39.34658_-77.74756b	144
USGS_DRO422751	Osmia	taurus	male	USGS_DRO14455	Maryland	8	9	72	2015	yes	no	39.3466	-77.7476	a39.34658_-77.74756b	2015_a39.34658_-77.74756b	144
USGS_DRO422778	Osmia	taurus	male	USGS_DRO14455	Maryland	8	9	72	2015	yes	no	39.3466	-77.7476	a39.34658_-77.74756b	2015_a39.34658_-77.74756b	144
USGS_DRO422799	Osmia	taurus	male	USGS_DRO14455	Maryland	8	9	72	2015	yes	no	39.3466	-77.7476	a39.34658_-77.74756b	2015_a39.34658_-77.74756b	144
USGS_DRO422808	Osmia	atriventris	male	USGS_DRO14455	Maryland	8	9	72	2015	yes	no	39.3466	-77.7476	a39.34658_-77.74756b	2015_a39.34658_-77.74756b	144
USGS_DRO422865	Osmia	taurus	male	USGS_DRO14482	Maryland	9	7	63	2014	yes	no	38.6239	-76.6684	a38.6239_-76.6684b	2014_a38.6239_-76.6684b	207
USGS_DRO422866	Osmia	taurus	female	USGS_DRO14482	Maryland	9	7	63	2014	yes	no	38.6239	-76.6684	a38.6239_-76.6684b	2014_a38.6239_-76.6684b	207
USGS_DRO422867	Osmia	taurus	female	USGS_DRO14482	Maryland	9	7	63	2014	yes	no	38.6239	-76.6684	a38.6239_-76.6684b	2014_a38.6239_-76.6684b	207
USGS_DRO422868	Osmia	taurus	male	USGS_DRO14482	Maryland	9	7	63	2014	yes	no	38.6239	-76.6684	a38.6239_-76.6684b	2014_a38.6239_-76.6684b	207
USGS_DRO422870	Osmia	pumila	female	USGS_DRO14482	Maryland	9	7	63	2014	yes	no	38.6239	-76.6684	a38.6239_-76.6684b	2014_a38.6239_-76.6684b	207
USGS_DRO426344	Osmia	taurus	female	USGS_DRO14661	Maryland	9	29	261	2015	yes	no	39.6733	-75.9312	a39.673267_-75.9312b	2015_a39.673267_-75.9312b	477
USGS_DRO426352	Osmia	taurus	male	USGS_DRO14661	Maryland	9	29	261	2015	yes	no	39.6733	-75.9312	a39.673267_-75.9312b	2015_a39.673267_-75.9312b	477
USGS_DRO438597	Osmia	taurus	male	USGS_DRO15127	Maryland	30	1	30	2015	yes	no	38.2337	-76.7137	a38.233733_-76.713733b	2015_a38.233733_-76.713733b	120
USGS_DRO438598	Osmia	taurus	male	USGS_DRO15127	Maryland	30	1	30	2015	yes	no	38.2337	-76.7137	a38.233733_-76.713733b	2015_a38.233733_-76.713733b	120
USGS_DRO438600	Osmia	taurus	male	USGS_DRO15127	Maryland	30	1	30	2015	yes	no	38.2337	-76.7137	a38.233733_-76.713733b	2015_a38.233733_-76.713733b	120
USGS_DRO438603	Osmia	taurus	male	USGS_DRO15127	Maryland	30	1	30	2015	yes	no	38.2337	-76.7137	a38.233733_-76.713733b	2015_a38.233733_-76.713733b	120
USGS_DRO439793	Osmia	taurus	male	USGS_DRO15234	Maryland	30	1	30	2015	yes	no	38.1866	-76.3741	a38.1866_-76.3741b	2015_a38.1866_-76.3741b	30
USGS_DRO439798	Osmia	cornifrons	male	USGS_DRO15234	Maryland	30	1	30	2015	yes	no	38.1866	-76.3741	a38.1866_-76.3741b	2015_a38.1866_-76.3741b	30
USGS_DRO439811	Osmia	taurus	male	USGS_DRO15169	Maryland	30	1	30	2015	yes	no	38.2337	-76.7137	a38.233733_-76.713733b	2015_a38.233733_-76.713733b	120
USGS_DRO439812	Osmia	taurus	male	USGS_DRO15169	Maryland	30	1	30	2015	yes	no	38.2337	-76.7137	a38.233733_-76.713733b	2015_a38.233733_-76.713733b	120
USGS_DRO017605	Osmia	near_collinsiae	male	USGS_DRO1402	Virginia	30	1	30	2003	yes	no	37.9336	-78.7056	a37.9336_-78.7056b	2003_a37.9336_-78.7056b	30
USGS_DRO017611	Osmia	pumila	male	USGS_DRO1402	Virginia	30	1	30	2003	yes	no	37.9336	-78.7056	a37.9336_-78.7056b	2003_a37.9336_-78.7056b	30
USGS_DRO017612	Osmia	lignaria	male	USGS_DRO1402	Virginia	30	1	30	2003	yes	no	37.9336	-78.7056	a37.9336_-78.7056b	2003_a37.9336_-78.7056b	30
USGS_DRO017614	Osmia	pumila	female	USGS_DRO1402	Virginia	30	1	30	2003	yes	no	37.9336	-78.7056	a37.9336_-78.7056b	2003_a37.9336_-78.7056b	30
USGS_DRO017626	Osmia	pumila	male	USGS_DRO1402	Virginia	30	1	30	2003	yes	no	37.9336	-78.7056	a37.9336_-78.7056b	2003_a37.9336_-78.7056b	30
USGS_DRO017629	Osmia	species	female	USGS_DRO1402	Virginia	30	1	30	2003	yes	no	37.9336	-78.7056	a37.9336_-78.7056b	2003_a37.9336_-78.7056b	30
USGS_DRO017630	Osmia	pumila	female	USGS_DRO1402	Virginia	30	1	30	2003	yes	no	37.9336	-78.7056	a37.9336_-78.7056b	2003_a37.9336_-78.7056b	30
USGS_DRO017631	Osmia	lignaria	female	USGS_DRO1402	Virginia	30	1	30	2003	yes	no	37.9336	-78.7056	a37.9336_-78.7056b	2003_a37.9336_-78.7056b	30
USGS_DRO017644	Osmia	pumila	male	USGS_DRO1402	Virginia	30	1	30	2003	yes	no	37.9336	-78.7056	a37.9336_-78.7056b	2003_a37.9336_-78.7056b	30
USGS_DRO017645	Osmia	lignaria	female	USGS_DRO1402	Virginia	30	1	30	2003	yes	no	37.9336	-78.7056	a37.9336_-78.7056b	2003_a37.9336_-78.7056b	30
USGS_DRO325409	Osmia	pumila	male	USGS_DRO11251	Maryland	3	8	24	2012	yes	no	39.2216	-75.9815	a39.221633_-75.981522b	2012_a39.221633_-75.981522b	108
USGS_DRO377182	Osmia	taurus	female	USGS_DRO12652	Maryland	9	8	72	2014	yes	no	39.3466	-77.7476	a39.34658_-77.74756b	2014_a39.34658_-77.74756b	576
USGS_DRO377186	Osmia	taurus	male	USGS_DRO12652	Maryland	9	8	72	2014	yes	no	39.3466	-77.7476	a39.34658_-77.74756b	2014_a39.34658_-77.74756b	576
USGS_DRO377188	Osmia	taurus	male	USGS_DRO12652	Maryland	9	8	72	2014	yes	no	39.3466	-77.7476	a39.34658_-77.74756b	2014_a39.34658_-77.74756b	576
USGS_DRO377197	Osmia	taurus	male	USGS_DRO12652	Maryland	9	8	72	2014	yes	no	39.3466	-77.7476	a39.34658_-77.74756b	2014_a39.34658_-77.74756b	576
USGS_DRO377207	Osmia	taurus	male	USGS_DRO12652	Maryland	9	8	72	2014	yes	no	39.3466	-77.7476	a39.34658_-77.74756b	2014_a39.34658_-77.74756b	576
USGS_DRO381862	Osmia	taurus	male	USGS_DRO12839	Maryland	9	8	72	2014	yes	no	39.4476	-76.9277	a39.4476_-76.9277b	2014_a39.4476_-76.9277b	72
USGS_DRO381865	Osmia	cornifrons	male	USGS_DRO12839	Maryland	9	8	72	2014	yes	no	39.4476	-76.9277	a39.4476_-76.9277b	2014_a39.4476_-76.9277b	72
USGS_DRO381866	Osmia	taurus	male	USGS_DRO12839	Maryland	9	8	72	2014	yes	no	39.4476	-76.9277	a39.4476_-76.9277b	2014_a39.4476_-76.9277b	72
USGS_DRO381869	Osmia	taurus	female	USGS_DRO12839	Maryland	9	8	72	2014	yes	no	39.4476	-76.9277	a39.4476_-76.9277b	2014_a39.4476_-76.9277b	72
USGS_DRO382319	Osmia	taurus	male	USGS_DRO12953	Maryland	9	8	72	2014	yes	no	39.0327	-76.4172	a39.032744_-76.417154b	2014_a39.032744_-76.417154b	468
USGS_DRO382320	Osmia	taurus	male	USGS_DRO12953	Maryland	9	8	72	2014	yes	no	39.0327	-76.4172	a39.032744_-76.417154b	2014_a39.032744_-76.417154b	468
USGS_DRO384259	Osmia	taurus	male	USGS_DRO12812	Maryland	9	7	63	2014	yes	no	39.4481	-77.2059	a39.4481_-77.2059b	2014_a39.4481_-77.2059b	249
USGS_DRO384260	Osmia	taurus	male	USGS_DRO12812	Maryland	9	7	63	2014	yes	no	39.4481	-77.2059	a39.4481_-77.2059b	2014_a39.4481_-77.2059b	249
USGS_DRO384261	Osmia	taurus	male	USGS_DRO12812	Maryland	9	7	63	2014	yes	no	39.4481	-77.2059	a39.4481_-77.2059b	2014_a39.4481_-77.2059b	249
USGS_DRO384263	Osmia	taurus	male	USGS_DRO12812	Maryland	9	7	63	2014	yes	no	39.4481	-77.2059	a39.4481_-77.2059b	2014_a39.4481_-77.2059b	249
USGS_DRO384264	Osmia	cornifrons	male	USGS_DRO12812	Maryland	9	7	63	2014	yes	no	39.4481	-77.2059	a39.4481_-77.2059b	2014_a39.4481_-77.2059b	249
USGS_DRO384269	Osmia	taurus	male	USGS_DRO12812	Maryland	9	7	63	2014	yes	no	39.4481	-77.2059	a39.4481_-77.2059b	2014_a39.4481_-77.2059b	249
USGS_DRO384270	Osmia	taurus	male	USGS_DRO12812	Maryland	9	7	63	2014	yes	no	39.4481	-77.2059	a39.4481_-77.2059b	2014_a39.4481_-77.2059b	249
USGS_DRO384333	Osmia	pumila	male	USGS_DRO12662	Maryland	9	8	72	2014	yes	no	39.3466	-77.7476	a39.34658_-77.74756b	2014_a39.34658_-77.74756b	576
USGS_DRO384884	Osmia	taurus	female	USGS_DRO12802	Maryland	7	7	49	2014	yes	no	39.4481	-77.2059	a39.4481_-77.2059b	2014_a39.4481_-77.2059b	249
USGS_DRO394625	Osmia	taurus	male	USGS_DRO12892	Maryland	9	8	72	2014	yes	no	39.6953	-75.9078	a39.6953_-75.9078b	2014_a39.6953_-75.9078b	72
USGS_DRO395327	Osmia	pumila	male	USGS_DRO13674	Maryland	9	8	72	2014	yes	no	39.6783	-76.9067	a39.6783_-76.9067b	2014_a39.6783_-76.9067b	144
USGS_DRO395925	Osmia	taurus	female	USGS_DRO12832	Maryland	9	10	90	2014	yes	no	39.3215	-76.8124	a39.3215_-76.8124b	2014_a39.3215_-76.8124b	268
USGS_DRO395927	Osmia	taurus	male	USGS_DRO12832	Maryland	9	10	90	2014	yes	no	39.3215	-76.8124	a39.3215_-76.8124b	2014_a39.3215_-76.8124b	268
USGS_DRO395928	Osmia	taurus	male	USGS_DRO12832	Maryland	9	10	90	2014	yes	no	39.3215	-76.8124	a39.3215_-76.8124b	2014_a39.3215_-76.8124b	268
USGS_DRO395929	Osmia	taurus	male	USGS_DRO12832	Maryland	9	10	90	2014	yes	no	39.3215	-76.8124	a39.3215_-76.8124b	2014_a39.3215_-76.8124b	268
USGS_DRO395934	Osmia	taurus	female	USGS_DRO12832	Maryland	9	10	90	2014	yes	no	39.3215	-76.8124	a39.3215_-76.8124b	2014_a39.3215_-76.8124b	268
USGS_DRO395941	Osmia	pumila	male	USGS_DRO12832	Maryland	9	10	90	2014	yes	no	39.3215	-76.8124	a39.3215_-76.8124b	2014_a39.3215_-76.8124b	268
USGS_DRO395943	Osmia	taurus	male	USGS_DRO12832	Maryland	9	10	90	2014	yes	no	39.3215	-76.8124	a39.3215_-76.8124b	2014_a39.3215_-76.8124b	268
USGS_DRO395945	Osmia	taurus	male	USGS_DRO12832	Maryland	9	10	90	2014	yes	no	39.3215	-76.8124	a39.3215_-76.8124b	2014_a39.3215_-76.8124b	268
USGS_DRO396503	Osmia	taurus	male	USGS_DRO13606	Maryland	9	14	126	2014	yes	no	39.5242	-76.1226	a39.5242_-76.1226b	2014_a39.5242_-76.1226b	198
USGS_DRO396505	Osmia	taurus	male	USGS_DRO13606	Maryland	9	14	126	2014	yes	no	39.5242	-76.1226	a39.5242_-76.1226b	2014_a39.5242_-76.1226b	198
USGS_DRO396522	Osmia	taurus	male	USGS_DRO13606	Maryland	9	14	126	2014	yes	no	39.5242	-76.1226	a39.5242_-76.1226b	2014_a39.5242_-76.1226b	198
USGS_DRO396599	Osmia	taurus	male	USGS_DRO13612	Maryland	9	14	126	2014	yes	no	39.5214	-76.1071	a39.5214_-76.1071b	2014_a39.5214_-76.1071b	207
USGS_DRO396649	Osmia	taurus	male	USGS_DRO13612	Maryland	9	14	126	2014	yes	no	39.5214	-76.1071	a39.5214_-76.1071b	2014_a39.5214_-76.1071b	207
USGS_DRO403730	Osmia	taurus	female	USGS_DRO13880	District of Columbia	9	8	72	2014	yes	no	38.9595	-77.0504	a38.9595_-77.0504b	2014_a38.9595_-77.0504b	432
USGS_DRO403732	Osmia	taurus	male	USGS_DRO13880	District of Columbia	9	8	72	2014	yes	no	38.9595	-77.0504	a38.9595_-77.0504b	2014_a38.9595_-77.0504b	432
USGS_DRO403741	Osmia	taurus	male	USGS_DRO13880	District of Columbia	9	8	72	2014	yes	no	38.9595	-77.0504	a38.9595_-77.0504b	2014_a38.9595_-77.0504b	432
USGS_DRO406491	Osmia	pumila	male	USGS_DRO14099	Maryland	64	1	64	2015	yes	no	38.4204	-75.4108	a38.4204_-75.4108b	2015_a38.4204_-75.4108b	64
USGS_DRO406493	Osmia	atriventris	male	USGS_DRO14099	Maryland	64	1	64	2015	yes	no	38.4204	-75.4108	a38.4204_-75.4108b	2015_a38.4204_-75.4108b	64
USGS_DRO406494	Osmia	pumila	male	USGS_DRO14099	Maryland	64	1	64	2015	yes	no	38.4204	-75.4108	a38.4204_-75.4108b	2015_a38.4204_-75.4108b	64
USGS_DRO406497	Osmia	pumila	male	USGS_DRO14099	Maryland	64	1	64	2015	yes	no	38.4204	-75.4108	a38.4204_-75.4108b	2015_a38.4204_-75.4108b	64
USGS_DRO406499	Osmia	pumila	male	USGS_DRO14099	Maryland	64	1	64	2015	yes	no	38.4204	-75.4108	a38.4204_-75.4108b	2015_a38.4204_-75.4108b	64
USGS_DRO406505	Osmia	pumila	male	USGS_DRO14099	Maryland	64	1	64	2015	yes	no	38.4204	-75.4108	a38.4204_-75.4108b	2015_a38.4204_-75.4108b	64
USGS_DRO406510	Osmia	pumila	male	USGS_DRO14099	Maryland	64	1	64	2015	yes	no	38.4204	-75.4108	a38.4204_-75.4108b	2015_a38.4204_-75.4108b	64
USGS_DRO406512	Osmia	pumila	male	USGS_DRO14099	Maryland	64	1	64	2015	yes	no	38.4204	-75.4108	a38.4204_-75.4108b	2015_a38.4204_-75.4108b	64
USGS_DRO406513	Osmia	atriventris	male	USGS_DRO14099	Maryland	64	1	64	2015	yes	no	38.4204	-75.4108	a38.4204_-75.4108b	2015_a38.4204_-75.4108b	64
USGS_DRO406514	Osmia	collinsiae	male	USGS_DRO14099	Maryland	64	1	64	2015	yes	no	38.4204	-75.4108	a38.4204_-75.4108b	2015_a38.4204_-75.4108b	64
USGS_DRO406515	Osmia	pumila	male	USGS_DRO14099	Maryland	64	1	64	2015	yes	no	38.4204	-75.4108	a38.4204_-75.4108b	2015_a38.4204_-75.4108b	64
USGS_DRO406516	Osmia	atriventris	male	USGS_DRO14099	Maryland	64	1	64	2015	yes	no	38.4204	-75.4108	a38.4204_-75.4108b	2015_a38.4204_-75.4108b	64
USGS_DRO406517	Osmia	pumila	male	USGS_DRO14099	Maryland	64	1	64	2015	yes	no	38.4204	-75.4108	a38.4204_-75.4108b	2015_a38.4204_-75.4108b	64
USGS_DRO406519	Osmia	atriventris	male	USGS_DRO14099	Maryland	64	1	64	2015	yes	no	38.4204	-75.4108	a38.4204_-75.4108b	2015_a38.4204_-75.4108b	64
USGS_DRO406520	Osmia	pumila	male	USGS_DRO14099	Maryland	64	1	64	2015	yes	no	38.4204	-75.4108	a38.4204_-75.4108b	2015_a38.4204_-75.4108b	64
USGS_DRO406521	Osmia	atriventris	female	USGS_DRO14099	Maryland	64	1	64	2015	yes	no	38.4204	-75.4108	a38.4204_-75.4108b	2015_a38.4204_-75.4108b	64
USGS_DRO406522	Osmia	pumila	male	USGS_DRO14099	Maryland	64	1	64	2015	yes	no	38.4204	-75.4108	a38.4204_-75.4108b	2015_a38.4204_-75.4108b	64
USGS_DRO406523	Osmia	pumila	male	USGS_DRO14099	Maryland	64	1	64	2015	yes	no	38.4204	-75.4108	a38.4204_-75.4108b	2015_a38.4204_-75.4108b	64
USGS_DRO406524	Osmia	pumila	male	USGS_DRO14099	Maryland	64	1	64	2015	yes	no	38.4204	-75.4108	a38.4204_-75.4108b	2015_a38.4204_-75.4108b	64
USGS_DRO406525	Osmia	pumila	male	USGS_DRO14099	Maryland	64	1	64	2015	yes	no	38.4204	-75.4108	a38.4204_-75.4108b	2015_a38.4204_-75.4108b	64
USGS_DRO406526	Osmia	pumila	male	USGS_DRO14099	Maryland	64	1	64	2015	yes	no	38.4204	-75.4108	a38.4204_-75.4108b	2015_a38.4204_-75.4108b	64
USGS_DRO406527	Osmia	taurus	male	USGS_DRO14099	Maryland	64	1	64	2015	yes	no	38.4204	-75.4108	a38.4204_-75.4108b	2015_a38.4204_-75.4108b	64
USGS_DRO406530	Osmia	taurus	male	USGS_DRO14099	Maryland	64	1	64	2015	yes	no	38.4204	-75.4108	a38.4204_-75.4108b	2015_a38.4204_-75.4108b	64
USGS_DRO406531	Osmia	taurus	male	USGS_DRO14099	Maryland	64	1	64	2015	yes	no	38.4204	-75.4108	a38.4204_-75.4108b	2015_a38.4204_-75.4108b	64
USGS_DRO420380	Osmia	taurus	male	USGS_DRO14382	Maryland	9	8	72	2015	yes	no	38.9728	-76.9594	a38.9728_-76.9594b	2015_a38.9728_-76.9594b	225
USGS_DRO420381	Osmia	taurus	male	USGS_DRO14382	Maryland	9	8	72	2015	yes	no	38.9728	-76.9594	a38.9728_-76.9594b	2015_a38.9728_-76.9594b	225
USGS_DRO424147	Osmia	taurus	male	USGS_DRO14605	Maryland	9	8	72	2015	yes	no	39.3215	-76.8124	a39.3215_-76.8124b	2015_a39.3215_-76.8124b	288
USGS_DRO424154	Osmia	taurus	male	USGS_DRO14605	Maryland	9	8	72	2015	yes	no	39.3215	-76.8124	a39.3215_-76.8124b	2015_a39.3215_-76.8124b	288
USGS_DRO424177	Osmia	pumila	male	USGS_DRO14605	Maryland	9	8	72	2015	yes	no	39.3215	-76.8124	a39.3215_-76.8124b	2015_a39.3215_-76.8124b	288
USGS_DRO424188	Osmia	taurus	male	USGS_DRO14605	Maryland	9	8	72	2015	yes	no	39.3215	-76.8124	a39.3215_-76.8124b	2015_a39.3215_-76.8124b	288
USGS_DRO424233	Osmia	taurus	male	USGS_DRO14539	Maryland	9	10	90	2015	yes	no	39.5613	-75.9144	a39.561344_-75.914422b	2015_a39.561344_-75.914422b	378
USGS_DRO424234	Osmia	taurus	male	USGS_DRO14539	Maryland	9	10	90	2015	yes	no	39.5613	-75.9144	a39.561344_-75.914422b	2015_a39.561344_-75.914422b	378
USGS_DRO424235	Osmia	taurus	male	USGS_DRO14539	Maryland	9	10	90	2015	yes	no	39.5613	-75.9144	a39.561344_-75.914422b	2015_a39.561344_-75.914422b	378
USGS_DRO424236	Osmia	taurus	male	USGS_DRO14539	Maryland	9	10	90	2015	yes	no	39.5613	-75.9144	a39.561344_-75.914422b	2015_a39.561344_-75.914422b	378
USGS_DRO424237	Osmia	taurus	male	USGS_DRO14539	Maryland	9	10	90	2015	yes	no	39.5613	-75.9144	a39.561344_-75.914422b	2015_a39.561344_-75.914422b	378
USGS_DRO424238	Osmia	cornifrons	male	USGS_DRO14539	Maryland	9	10	90	2015	yes	no	39.5613	-75.9144	a39.561344_-75.914422b	2015_a39.561344_-75.914422b	378
USGS_DRO424241	Osmia	taurus	male	USGS_DRO14539	Maryland	9	10	90	2015	yes	no	39.5613	-75.9144	a39.561344_-75.914422b	2015_a39.561344_-75.914422b	378
USGS_DRO424242	Osmia	taurus	male	USGS_DRO14539	Maryland	9	10	90	2015	yes	no	39.5613	-75.9144	a39.561344_-75.914422b	2015_a39.561344_-75.914422b	378
USGS_DRO424243	Osmia	taurus	male	USGS_DRO14539	Maryland	9	10	90	2015	yes	no	39.5613	-75.9144	a39.561344_-75.914422b	2015_a39.561344_-75.914422b	378
[truncated: 3,902 more rows]

## Sheet: 1.2km-species
sp	n	X1.2_cluster_year	year	X1.2_lat	X1.2_lon	X1.2_cluster	X1.2apbd
atriventris	0	2003_a37.8459_-78.666933b	0	37.8459	-78.6669	a37.8459_-78.666933b	152
atriventris	0	2003_a37.9336_-78.7056b	0	37.9336	-78.7056	a37.9336_-78.7056b	30
atriventris	0	2003_a37.953433_-78.638933b	0	37.9534	-78.6389	a37.953433_-78.638933b	103
atriventris	1	2003_a38.0108_-78.5098b	0	38.0108	-78.5098	a38.0108_-78.5098b	30
atriventris	0	2003_a38.025_-78.505b	0	38.025	-78.505	a38.025_-78.505b	8
atriventris	2	2003_a38.0463_-78.4474b	0	38.0463	-78.4474	a38.0463_-78.4474b	29
atriventris	0	2003_a38.0567_-78.6839b	0	38.0567	-78.6839	a38.0567_-78.6839b	86
atriventris	5	2003_a38.0647_-78.4473b	0	38.0647	-78.4473	a38.0647_-78.4473b	30
atriventris	0	2003_a38.0671_-78.4327b	0	38.0671	-78.4327	a38.0671_-78.4327b	30
atriventris	1	2003_a38.0909_-78.4934b	0	38.0909	-78.4934	a38.0909_-78.4934b	9
atriventris	0	2003_a38.0976_-78.6049b	0	38.0976	-78.6049	a38.0976_-78.6049b	9
atriventris	0	2003_a38.1868_-78.6853b	0	38.1868	-78.6853	a38.1868_-78.6853b	18
atriventris	0	2003_a38.2453_-78.5002b	0	38.2453	-78.5002	a38.2453_-78.5002b	27
atriventris	1	2003_a38.3792_-78.2672b	0	38.3792	-78.2672	a38.3792_-78.2672b	18
atriventris	1	2003_a38.680139_-77.093333b	0	38.6801	-77.0933	a38.680139_-77.093333b	60
atriventris	1	2003_a38.6897_-77.0736b	0	38.6897	-77.0736	a38.6897_-77.0736b	59
atriventris	1	2003_a38.6922_-77.0173b	0	38.6922	-77.0173	a38.6922_-77.0173b	115
atriventris	1	2003_a38.693_-77.063367b	0	38.693	-77.0634	a38.693_-77.063367b	88
atriventris	0	2003_a38.707_-77.027b	0	38.707	-77.027	a38.707_-77.027b	40
atriventris	4	2003_a38.902867_-76.6797b	0	38.9029	-76.6797	a38.902867_-76.6797b	60
atriventris	18	2003_a39.049647_-76.816496b	0	39.0496	-76.8165	a39.049647_-76.816496b	210
atriventris	2	2003_a39.050028_-76.781392b	0	39.05	-76.7814	a39.050028_-76.781392b	180
atriventris	0	2003_a39.055687_-76.802869b	0	39.0557	-76.8029	a39.055687_-76.802869b	60
atriventris	0	2003_a39.071272_-76.801295b	0	39.0713	-76.8013	a39.071272_-76.801295b	60
atriventris	1	2003_a39.08319_-76.796667b	0	39.0832	-76.7967	a39.08319_-76.796667b	240
atriventris	1	2003_a39.6548_-76.7803b	0	39.6548	-76.7803	a39.6548_-76.7803b	60
atriventris	0	2004_a39.27824_-78.35462b	1	39.2782	-78.3546	a39.27824_-78.35462b	26
atriventris	0	2004_a39.32557_-78.43326b	1	39.3256	-78.4333	a39.32557_-78.43326b	26
atriventris	1	2004_a39.33618_-78.50345b	1	39.3362	-78.5035	a39.33618_-78.50345b	30
atriventris	0	2004_a39.336525_-78.46175b	1	39.3365	-78.4617	a39.336525_-78.46175b	30
atriventris	1	2004_a39.34575_-78.40269b	1	39.3458	-78.4027	a39.34575_-78.40269b	30
atriventris	0	2004_a39.34697_-78.44184b	1	39.347	-78.4418	a39.34697_-78.44184b	20
atriventris	1	2004_a39.35096_-78.50872b	1	39.351	-78.5087	a39.35096_-78.50872b	30
atriventris	0	2004_a39.35637_-78.387545b	1	39.3564	-78.3875	a39.35637_-78.387545b	60
atriventris	0	2004_a39.40335_-78.41597b	1	39.4034	-78.416	a39.40335_-78.41597b	20
atriventris	0	2005_a38.96225_-77.1485b	2	38.9622	-77.1485	a38.96225_-77.1485b	82
atriventris	1	2005_a38.973793_-77.171978b	2	38.9738	-77.172	a38.973793_-77.171978b	464
atriventris	0	2005_a39.02269_-76.90347b	2	39.0227	-76.9035	a39.02269_-76.90347b	24
atriventris	1	2005_a39.024573_-76.834767b	2	39.0246	-76.8348	a39.024573_-76.834767b	222
atriventris	3	2005_a39.02899_-76.860447b	2	39.029	-76.8604	a39.02899_-76.860447b	254
atriventris	1	2005_a39.030245_-76.927445b	2	39.0302	-76.9274	a39.030245_-76.927445b	60
atriventris	3	2005_a39.030988_-76.877175b	2	39.031	-76.8772	a39.030988_-76.877175b	312
atriventris	2	2005_a39.035936_-76.815944b	2	39.0359	-76.8159	a39.035936_-76.815944b	178
atriventris	0	2005_a39.049647_-76.816496b	2	39.0496	-76.8165	a39.049647_-76.816496b	176
atriventris	3	2005_a39.055687_-76.802869b	2	39.0557	-76.8029	a39.055687_-76.802869b	178
atriventris	1	2005_a39.071272_-76.801295b	2	39.0713	-76.8013	a39.071272_-76.801295b	28
atriventris	0	2005_a39.08319_-76.796667b	2	39.0832	-76.7967	a39.08319_-76.796667b	150
atriventris	0	2005_a39.2054_-76.8665b	2	39.2054	-76.8665	a39.2054_-76.8665b	15
atriventris	0	2005_a39.2717_-78.44915b	2	39.2717	-78.4492	a39.2717_-78.44915b	58
atriventris	1	2005_a39.336525_-78.46175b	2	39.3365	-78.4617	a39.336525_-78.46175b	99
atriventris	0	2006_a37.9089_-75.3504b	3	37.9089	-75.3504	a37.9089_-75.3504b	30
atriventris	0	2006_a37.9144_-75.3379b	3	37.9144	-75.3379	a37.9144_-75.3379b	30
atriventris	1	2006_a38.5516_-75.6547b	3	38.5516	-75.6547	a38.5516_-75.6547b	1
atriventris	0	2006_a38.5624_-75.6737b	3	38.5624	-75.6737	a38.5624_-75.6737b	15
atriventris	2	2006_a38.56685_-75.63895b	3	38.5669	-75.6389	a38.56685_-75.63895b	16
atriventris	1	2006_a38.5752_-75.6621b	3	38.5752	-75.6621	a38.5752_-75.6621b	2
atriventris	0	2006_a38.5785_-75.6872b	3	38.5785	-75.6872	a38.5785_-75.6872b	15
atriventris	0	2006_a38.8863_-76.1433b	3	38.8863	-76.1433	a38.8863_-76.1433b	15
atriventris	0	2006_a38.901941_-76.135995b	3	38.9019	-76.136	a38.901941_-76.135995b	30
atriventris	0	2006_a38.91375_-76.15065b	3	38.9138	-76.1506	a38.91375_-76.15065b	15
atriventris	0	2006_a39.48466_-77.80874b	3	39.4847	-77.8087	a39.48466_-77.80874b	44
atriventris	1	2007_a38.386767_-76.386367b	4	38.3868	-76.3864	a38.386767_-76.386367b	136
atriventris	0	2007_a38.38852_-76.42144b	4	38.3885	-76.4214	a38.38852_-76.42144b	72
atriventris	0	2007_a38.389082_-76.403055b	4	38.3891	-76.4031	a38.389082_-76.403055b	138
atriventris	0	2007_a38.3957_-76.4038b	4	38.3957	-76.4038	a38.3957_-76.4038b	24
atriventris	0	2007_a38.5674_-75.7017b	4	38.5674	-75.7017	a38.5674_-75.7017b	30
atriventris	2	2007_a38.6655_-75.4998b	4	38.6655	-75.4998	a38.6655_-75.4998b	30
atriventris	10	2007_a38.6852_-75.5167b	4	38.6852	-75.5167	a38.6852_-75.5167b	30
atriventris	0	2007_a38.7441_-75.561b	4	38.7441	-75.561	a38.7441_-75.561b	30
atriventris	0	2007_a38.7739_-75.7045b	4	38.7739	-75.7045	a38.7739_-75.7045b	30
atriventris	2	2007_a38.868167_-75.720367b	4	38.8682	-75.7204	a38.868167_-75.720367b	30
atriventris	0	2007_a38.91375_-76.15065b	4	38.9138	-76.1506	a38.91375_-76.15065b	64
atriventris	0	2007_a38.919375_-75.8276b	4	38.9194	-75.8276	a38.919375_-75.8276b	30
atriventris	0	2007_a39.7668_-75.5503b	4	39.7668	-75.5503	a39.7668_-75.5503b	30
atriventris	0	2008_a38.289317_-82.196b	5	38.2893	-82.196	a38.289317_-82.196b	8
atriventris	0	2008_a38.386767_-76.386367b	5	38.3868	-76.3864	a38.386767_-76.386367b	30
atriventris	0	2008_a38.38852_-76.42144b	5	38.3885	-76.4214	a38.38852_-76.42144b	58
atriventris	1	2008_a38.389082_-76.403055b	5	38.3891	-76.4031	a38.389082_-76.403055b	180
atriventris	1	2008_a38.476_-75.692b	5	38.476	-75.692	a38.476_-75.692b	30
atriventris	0	2008_a38.498_-75.056b	5	38.498	-75.056	a38.498_-75.056b	60
atriventris	0	2008_a38.554_-75.136b	5	38.554	-75.136	a38.554_-75.136b	30
atriventris	0	2008_a38.579_-75.605b	5	38.579	-75.605	a38.579_-75.605b	30
atriventris	0	2008_a38.751_-75.532b	5	38.751	-75.532	a38.751_-75.532b	30
atriventris	0	2008_a38.784_-75.544b	5	38.784	-75.544	a38.784_-75.544b	30
atriventris	0	2008_a38.828_-75.385b	5	38.828	-75.385	a38.828_-75.385b	30
atriventris	1	2008_a38.836_-75.449b	5	38.836	-75.449	a38.836_-75.449b	30
atriventris	1	2008_a38.838611_-79.378889b	5	38.8386	-79.3789	a38.838611_-79.378889b	9
atriventris	0	2008_a38.929833_-79.848167b	5	38.9298	-79.8482	a38.929833_-79.848167b	1
atriventris	0	2008_a38.94572_-77.075562b	5	38.9457	-77.0756	a38.94572_-77.075562b	29
atriventris	0	2008_a38.986167_-79.232b	5	38.9862	-79.232	a38.986167_-79.232b	1
atriventris	1	2008_a38.989722_-79.405556b	5	38.9897	-79.4056	a38.989722_-79.405556b	7
atriventris	2	2008_a38.994_-75.416b	5	38.994	-75.416	a38.994_-75.416b	60
atriventris	1	2008_a39.187_-75.547b	5	39.187	-75.547	a39.187_-75.547b	30
atriventris	2	2008_a39.295533_-77.789375b	5	39.2955	-77.7894	a39.295533_-77.789375b	80
atriventris	1	2008_a39.534_-75.717b	5	39.534	-75.717	a39.534_-75.717b	30
atriventris	0	2008_a39.573167_-77.486833b	5	39.5732	-77.4868	a39.573167_-77.486833b	21
atriventris	0	2008_a39.701_-75.767b	5	39.701	-75.767	a39.701_-75.767b	15
atriventris	0	2008_a39.741_-75.634b	5	39.741	-75.634	a39.741_-75.634b	30
atriventris	0	2008_a39.767_-75.484b	5	39.767	-75.484	a39.767_-75.484b	30
atriventris	0	2008_a39.796_-75.661b	5	39.796	-75.661	a39.796_-75.661b	30
atriventris	0	2008_a39.803_-75.523b	5	39.803	-75.523	a39.803_-75.523b	30
atriventris	1	2008_a39.813_-75.645b	5	39.813	-75.645	a39.813_-75.645b	60
atriventris	0	2008_a39.947222_-78.556944b	5	39.9472	-78.5569	a39.947222_-78.556944b	11
atriventris	11	2009_a38.852815_-79.529315b	6	38.8528	-79.5293	a38.852815_-79.529315b	120
atriventris	4	2009_a38.861903_-79.458085b	6	38.8619	-79.4581	a38.861903_-79.458085b	212
atriventris	1	2009_a38.933333_-79.716667b	6	38.9333	-79.7167	a38.933333_-79.716667b	32
atriventris	0	2009_a38.94572_-77.075562b	6	38.9457	-77.0756	a38.94572_-77.075562b	105
atriventris	0	2009_a38.989722_-79.405556b	6	38.9897	-79.4056	a38.989722_-79.405556b	123
atriventris	0	2009_a38.994_-75.416b	6	38.994	-75.416	a38.994_-75.416b	30
atriventris	0	2009_a39.02899_-76.860447b	6	39.029	-76.8604	a39.02899_-76.860447b	90
atriventris	0	2009_a39.094196_-78.5615b	6	39.0942	-78.5615	a39.094196_-78.5615b	52
atriventris	1	2009_a39.0953_-79.4411b	6	39.0953	-79.4411	a39.0953_-79.4411b	24
atriventris	0	2009_a39.095333_-79.496333b	6	39.0953	-79.4963	a39.095333_-79.496333b	12
atriventris	0	2009_a39.115675_-79.492525b	6	39.1157	-79.4925	a39.115675_-79.492525b	84
atriventris	0	2009_a39.2438_-76.384b	6	39.2438	-76.384	a39.2438_-76.384b	60
atriventris	0	2009_a39.2468_-76.3805b	6	39.2468	-76.3805	a39.2468_-76.3805b	60
atriventris	2	2009_a39.250871_-76.374386b	6	39.2509	-76.3744	a39.250871_-76.374386b	140
atriventris	0	2009_a39.48466_-77.80874b	6	39.4847	-77.8087	a39.48466_-77.80874b	2
atriventris	0	2009_a39.805_-75.594b	6	39.805	-75.594	a39.805_-75.594b	450
atriventris	0	2010_a38.1639_-80.517234b	7	38.1639	-80.5172	a38.1639_-80.517234b	105
atriventris	0	2010_a38.289317_-82.196b	7	38.2893	-82.196	a38.289317_-82.196b	84
atriventris	0	2010_a38.6362_-77.1716b	7	38.6362	-77.1716	a38.6362_-77.1716b	36
atriventris	0	2010_a38.852815_-79.529315b	7	38.8528	-79.5293	a38.852815_-79.529315b	30
atriventris	0	2010_a38.861903_-79.458085b	7	38.8619	-79.4581	a38.861903_-79.458085b	79
atriventris	0	2010_a38.902867_-76.6797b	7	38.9029	-76.6797	a38.902867_-76.6797b	88
atriventris	0	2010_a38.9386_-76.5839b	7	38.9386	-76.5839	a38.9386_-76.5839b	28
atriventris	0	2010_a38.94572_-77.075562b	7	38.9457	-77.0756	a38.94572_-77.075562b	15
atriventris	0	2010_a38.994_-75.416b	7	38.994	-75.416	a38.994_-75.416b	60
atriventris	2	2010_a39.0014_-77.007b	7	39.0014	-77.007	a39.0014_-77.007b	60
atriventris	0	2010_a39.024867_-77.589567b	7	39.0249	-77.5896	a39.024867_-77.589567b	60
atriventris	4	2010_a39.0281_-77.6041b	7	39.0281	-77.6041	a39.0281_-77.6041b	58
atriventris	3	2010_a39.0292_-77.6068b	7	39.0292	-77.6068	a39.0292_-77.6068b	29
atriventris	0	2010_a39.0679_-78.6388b	7	39.0679	-78.6388	a39.0679_-78.6388b	90
atriventris	1	2010_a39.0797_-77.00685b	7	39.0797	-77.0069	a39.0797_-77.00685b	63
atriventris	12	2010_a39.094196_-78.5615b	7	39.0942	-78.5615	a39.094196_-78.5615b	306
atriventris	0	2010_a39.0953_-79.4411b	7	39.0953	-79.4411	a39.0953_-79.4411b	18
atriventris	1	2010_a39.115675_-79.492525b	7	39.1157	-79.4925	a39.115675_-79.492525b	36
atriventris	1	2010_a39.1295_-78.9122b	7	39.1295	-78.9122	a39.1295_-78.9122b	39
atriventris	0	2010_a39.295533_-77.789375b	7	39.2955	-77.7894	a39.295533_-77.789375b	9
atriventris	0	2010_a39.4301_-77.859b	7	39.4301	-77.859	a39.4301_-77.859b	35
atriventris	1	2010_a39.5033_-78.3091b	7	39.5033	-78.3091	a39.5033_-78.3091b	12
atriventris	1	2011_a37.3731_-81.9189b	8	37.3731	-81.9189	a37.3731_-81.9189b	36
atriventris	0	2011_a37.38235_-81.9132b	8	37.3824	-81.9132	a37.38235_-81.9132b	90
atriventris	0	2011_a37.4113_-81.8826b	8	37.4113	-81.8826	a37.4113_-81.8826b	30
atriventris	0	2011_a38.249094_-75.157653b	8	38.2491	-75.1577	a38.249094_-75.157653b	30
atriventris	1	2011_a38.8515_-79.4858b	8	38.8515	-79.4858	a38.8515_-79.4858b	15
atriventris	3	2011_a38.852815_-79.529315b	8	38.8528	-79.5293	a38.852815_-79.529315b	60
atriventris	0	2011_a38.94572_-77.075562b	8	38.9457	-77.0756	a38.94572_-77.075562b	15
atriventris	0	2011_a38.9689_-77.0709b	8	38.9689	-77.0709	a38.9689_-77.0709b	30
atriventris	1	2011_a38.98025_-76.6225b	8	38.9802	-76.6225	a38.98025_-76.6225b	120
atriventris	0	2011_a38.9997_-76.6342b	8	38.9997	-76.6342	a38.9997_-76.6342b	60
atriventris	1	2011_a39.0217_-76.6478b	8	39.0217	-76.6478	a39.0217_-76.6478b	60
atriventris	5	2011_a39.024867_-77.589567b	8	39.0249	-77.5896	a39.024867_-77.589567b	148
atriventris	1	2011_a39.026629_-77.595043b	8	39.0266	-77.595	a39.026629_-77.595043b	59
atriventris	11	2011_a39.0281_-77.6041b	8	39.0281	-77.6041	a39.0281_-77.6041b	119
atriventris	0	2011_a39.02899_-76.860447b	8	39.029	-76.8604	a39.02899_-76.860447b	479
atriventris	2	2011_a39.0292_-77.6068b	8	39.0292	-77.6068	a39.0292_-77.6068b	60
atriventris	7	2011_a39.0321_-77.5945b	8	39.0321	-77.5945	a39.0321_-77.5945b	60
atriventris	0	2011_a39.0325_-76.6586b	8	39.0325	-76.6586	a39.0325_-76.6586b	30
atriventris	1	2011_a39.0326_-77.5941b	8	39.0326	-77.5941	a39.0326_-77.5941b	60
atriventris	2	2011_a39.035936_-76.815944b	8	39.0359	-76.8159	a39.035936_-76.815944b	360
atriventris	0	2011_a39.042525_-76.763025b	8	39.0425	-76.763	a39.042525_-76.763025b	144
atriventris	0	2011_a39.0448_-76.2215b	8	39.0448	-76.2215	a39.0448_-76.2215b	10
atriventris	5	2011_a39.049647_-76.816496b	8	39.0496	-76.8165	a39.049647_-76.816496b	822
atriventris	6	2011_a39.050028_-76.781392b	8	39.05	-76.7814	a39.050028_-76.781392b	228
atriventris	0	2011_a39.055687_-76.802869b	8	39.0557	-76.8029	a39.055687_-76.802869b	513
atriventris	0	2011_a39.0672_-78.8658b	8	39.0672	-78.8658	a39.0672_-78.8658b	72
atriventris	0	2011_a39.071272_-76.801295b	8	39.0713	-76.8013	a39.071272_-76.801295b	118
atriventris	0	2011_a39.08319_-76.796667b	8	39.0832	-76.7967	a39.08319_-76.796667b	118
atriventris	2	2011_a39.094196_-78.5615b	8	39.0942	-78.5615	a39.094196_-78.5615b	54
atriventris	0	2011_a39.115675_-79.492525b	8	39.1157	-79.4925	a39.115675_-79.492525b	27
atriventris	7	2011_a39.2234_-77.81755b	8	39.2234	-77.8175	a39.2234_-77.81755b	180
atriventris	1	2011_a39.3088_-80.97992b	8	39.3088	-80.9799	a39.3088_-80.97992b	117
atriventris	0	2012_a37.9914_-75.7393b	9	37.9914	-75.7393	a37.9914_-75.7393b	18
atriventris	0	2012_a38.0129_-75.7448b	9	38.0129	-75.7448	a38.0129_-75.7448b	17
atriventris	0	2012_a38.0671_-75.7609b	9	38.0671	-75.7609	a38.0671_-75.7609b	36
atriventris	1	2012_a38.1141_-75.7326b	9	38.1141	-75.7326	a38.1141_-75.7326b	36
atriventris	0	2012_a38.1307_-75.9496b	9	38.1307	-75.9496	a38.1307_-75.9496b	34
atriventris	0	2012_a38.1434_-75.6639b	9	38.1434	-75.6639	a38.1434_-75.6639b	36
atriventris	0	2012_a38.1455_-75.6867b	9	38.1455	-75.6867	a38.1455_-75.6867b	36
atriventris	0	2012_a38.1464_-75.9407b	9	38.1464	-75.9407	a38.1464_-75.9407b	34
atriventris	2	2012_a38.154003_-75.6498b	9	38.154	-75.6498	a38.154003_-75.6498b	36
atriventris	4	2012_a38.1589_-75.61965b	9	38.1589	-75.6196	a38.1589_-75.61965b	66
atriventris	1	2012_a38.1634_-75.5521b	9	38.1634	-75.5521	a38.1634_-75.5521b	54
atriventris	0	2012_a38.1672_-75.9479b	9	38.1672	-75.9479	a38.1672_-75.9479b	2
atriventris	0	2012_a38.1979_-76.9285b	9	38.1979	-76.9285	a38.1979_-76.9285b	56
atriventris	4	2012_a38.2447_-75.6029b	9	38.2447	-75.6029	a38.2447_-75.6029b	54
atriventris	16	2012_a38.852815_-79.529315b	9	38.8528	-79.5293	a38.852815_-79.529315b	234
atriventris	0	2012_a38.919375_-75.8276b	9	38.9194	-75.8276	a38.919375_-75.8276b	153
atriventris	0	2012_a38.94572_-77.075562b	9	38.9457	-77.0756	a38.94572_-77.075562b	18
atriventris	0	2012_a39.042525_-76.763025b	9	39.0425	-76.763	a39.042525_-76.763025b	88
atriventris	0	2012_a39.049647_-76.816496b	9	39.0496	-76.8165	a39.049647_-76.816496b	45
atriventris	1	2012_a39.050028_-76.781392b	9	39.05	-76.7814	a39.050028_-76.781392b	56
atriventris	0	2012_a39.0679_-78.6388b	9	39.0679	-78.6388	a39.0679_-78.6388b	132
atriventris	2	2012_a39.071272_-76.801295b	9	39.0713	-76.8013	a39.071272_-76.801295b	180
atriventris	0	2012_a39.08319_-76.796667b	9	39.0832	-76.7967	a39.08319_-76.796667b	56
atriventris	6	2012_a39.094196_-78.5615b	9	39.0942	-78.5615	a39.094196_-78.5615b	108
atriventris	0	2012_a39.221633_-75.981522b	9	39.2216	-75.9815	a39.221633_-75.981522b	108
atriventris	0	2012_a39.235233_-75.985533b	9	39.2352	-75.9855	a39.235233_-75.985533b	24
atriventris	3	2012_a39.3088_-80.97992b	9	39.3088	-80.9799	a39.3088_-80.97992b	60
atriventris	1	2012_a39.3507_-81.024b	9	39.3507	-81.024	a39.3507_-81.024b	36
atriventris	1	2012_a39.402772_-81.41875b	9	39.4028	-81.4188	a39.402772_-81.41875b	60
atriventris	4	2012_a39.41088_-81.19882b	9	39.4109	-81.1988	a39.41088_-81.19882b	1017
atriventris	1	2013_a38.3035_-75.7399b	10	38.3035	-75.7399	a38.3035_-75.7399b	67
atriventris	0	2013_a38.3493_-75.6065b	10	38.3493	-75.6065	a38.3493_-75.6065b	9
atriventris	1	2013_a38.3993_-81.669b	10	38.3993	-81.669	a38.3993_-81.669b	30
atriventris	3	2013_a38.4204_-75.4108b	10	38.4204	-75.4108	a38.4204_-75.4108b	711
atriventris	1	2013_a38.4571_-77.1561b	10	38.4571	-77.1561	a38.4571_-77.1561b	30
atriventris	0	2013_a38.4688_-77.2606b	10	38.4688	-77.2606	a38.4688_-77.2606b	30
atriventris	1	2013_a38.517_-79.7388b	10	38.517	-79.7388	a38.517_-79.7388b	60
atriventris	1	2013_a38.5291_-76.6988b	10	38.5291	-76.6988	a38.5291_-76.6988b	30
atriventris	0	2013_a38.7013_-76.126b	10	38.7013	-76.126	a38.7013_-76.126b	234
atriventris	0	2013_a38.788183_-76.069533b	10	38.7882	-76.0695	a38.788183_-76.069533b	210
atriventris	0	2013_a38.8183_-76.1044b	10	38.8183	-76.1044	a38.8183_-76.1044b	234
atriventris	0	2013_a38.855475_-76.117804b	10	38.8555	-76.1178	a38.855475_-76.117804b	135
atriventris	0	2013_a38.94572_-77.075562b	10	38.9457	-77.0756	a38.94572_-77.075562b	20
atriventris	0	2013_a39.094196_-78.5615b	10	39.0942	-78.5615	a39.094196_-78.5615b	30
atriventris	2	2013_a39.3191_-75.8441b	10	39.3191	-75.8441	a39.3191_-75.8441b	30
atriventris	4	2013_a39.3658_-77.152b	10	39.3658	-77.152	a39.3658_-77.152b	120
atriventris	0	2013_a39.45205_-76.26745b	10	39.452	-76.2674	a39.45205_-76.26745b	45
atriventris	1	2013_a39.6123_-75.8136b	10	39.6123	-75.8136	a39.6123_-75.8136b	14
atriventris	0	2013_a39.6427_-76.9959b	10	39.6427	-76.9959	a39.6427_-76.9959b	30
atriventris	0	2013_a39.6496_-76.9707b	10	39.6496	-76.9707	a39.6496_-76.9707b	30
atriventris	1	2013_a39.6693_-75.829b	10	39.6693	-75.829	a39.6693_-75.829b	30
atriventris	0	2014_a36.703_-75.991b	11	36.703	-75.991	a36.703_-75.991b	63
atriventris	3	2014_a38.1327_-76.4334b	11	38.1327	-76.4334	a38.1327_-76.4334b	288
atriventris	0	2014_a38.2351_-75.4551b	11	38.2351	-75.4551	a38.2351_-75.4551b	279
atriventris	0	2014_a38.243_-75.469b	11	38.243	-75.469	a38.243_-75.469b	63
atriventris	2	2014_a38.261883_-76.4314b	11	38.2619	-76.4314	a38.261883_-76.4314b	405
atriventris	1	2014_a38.268025_-76.6137b	11	38.268	-76.6137	a38.268025_-76.6137b	360
atriventris	2	2014_a38.3381_-76.5974b	11	38.3381	-76.5974	a38.3381_-76.5974b	72
atriventris	1	2014_a38.3419_-75.8269b	11	38.3419	-75.8269	a38.3419_-75.8269b	153
atriventris	1	2014_a38.373_-76.467b	11	38.373	-76.467	a38.373_-76.467b	216
atriventris	0	2014_a38.3986_-75.2263b	11	38.3986	-75.2263	a38.3986_-75.2263b	234
atriventris	1	2014_a38.4204_-75.4108b	11	38.4204	-75.4108	a38.4204_-75.4108b	63
atriventris	2	2014_a38.4459_-76.4584b	11	38.4459	-76.4584	a38.4459_-76.4584b	360
atriventris	0	2014_a38.4472_-75.1158b	11	38.4472	-75.1158	a38.4472_-75.1158b	81
atriventris	0	2014_a38.4917_-76.5914b	11	38.4917	-76.5914	a38.4917_-76.5914b	135
atriventris	0	2014_a38.49424_-75.31504b	11	38.4942	-75.315	a38.49424_-75.31504b	306
atriventris	0	2014_a38.4974_-75.2618b	11	38.4974	-75.2618	a38.4974_-75.2618b	81
atriventris	0	2014_a38.52685_-75.72585b	11	38.5269	-75.7258	a38.52685_-75.72585b	216
atriventris	2	2014_a38.550182_-77.199955b	11	38.5502	-77.2	a38.550182_-77.199955b	822
atriventris	1	2014_a38.5575_-75.8737b	11	38.5575	-75.8737	a38.5575_-75.8737b	72
atriventris	0	2014_a38.6239_-76.6684b	11	38.6239	-76.6684	a38.6239_-76.6684b	207
atriventris	0	2014_a38.72525_-76.71345b	11	38.7253	-76.7134	a38.72525_-76.71345b	432
atriventris	1	2014_a38.855475_-76.117804b	11	38.8555	-76.1178	a38.855475_-76.117804b	216
atriventris	0	2014_a38.861333_-75.839133b	11	38.8613	-75.8391	a38.861333_-75.839133b	234
atriventris	1	2014_a38.868167_-75.720367b	11	38.8682	-75.7204	a38.868167_-75.720367b	144
atriventris	0	2014_a38.913043_-77.0981b	11	38.913	-77.0981	a38.913043_-77.0981b	272
atriventris	2	2014_a38.938264_-77.263864b	11	38.9383	-77.2639	a38.938264_-77.263864b	1747
atriventris	0	2014_a38.9391_-76.0816b	11	38.9391	-76.0816	a38.9391_-76.0816b	180
atriventris	0	2014_a38.9457_-75.9396b	11	38.9457	-75.9396	a38.9457_-75.9396b	81
atriventris	0	2014_a38.9519_-77.0042b	11	38.9519	-77.0042	a38.9519_-77.0042b	216
atriventris	1	2014_a38.9595_-77.0504b	11	38.9595	-77.0504	a38.9595_-77.0504b	432
atriventris	1	2014_a38.9607_-77.0153b	11	38.9607	-77.0153	a38.9607_-77.0153b	136
atriventris	0	2014_a38.97_-76.5681b	11	38.97	-76.5681	a38.97_-76.5681b	45
atriventris	0	2014_a38.9715_-75.9489b	11	38.9715	-75.9489	a38.9715_-75.9489b	207
atriventris	0	2014_a38.973793_-77.171978b	11	38.9738	-77.172	a38.973793_-77.171978b	270
atriventris	0	2014_a38.9778_-75.5871b	11	38.9778	-75.5871	a38.9778_-75.5871b	63
atriventris	0	2014_a38.9838_-77.0029b	11	38.9838	-77.0029	a38.9838_-77.0029b	432
atriventris	0	2014_a38.9841_-77.044667b	11	38.9841	-77.0447	a38.9841_-77.044667b	424
atriventris	0	2014_a38.9913_-76.4553b	11	38.9913	-76.4553	a38.9913_-76.4553b	153
atriventris	0	2014_a39.0035_-77.0869b	11	39.0035	-77.0869	a39.0035_-77.0869b	72
atriventris	1	2014_a39.032744_-76.417154b	11	39.0327	-76.4172	a39.032744_-76.417154b	468
atriventris	2	2014_a39.044257_-75.633543b	11	39.0443	-75.6335	a39.044257_-75.633543b	201
atriventris	0	2014_a39.0758_-76.6075b	11	39.0758	-76.6075	a39.0758_-76.6075b	216
atriventris	0	2014_a39.101767_-77.470642b	11	39.1018	-77.4706	a39.101767_-77.470642b	808
atriventris	0	2014_a39.1909_-76.8948b	11	39.1909	-76.8948	a39.1909_-76.8948b	288
atriventris	1	2014_a39.2128_-76.9176b	11	39.2128	-76.9176	a39.2128_-76.9176b	144
atriventris	0	2014_a39.221633_-75.981522b	11	39.2216	-75.9815	a39.221633_-75.981522b	369
atriventris	0	2014_a39.2347_-76.0079b	11	39.2347	-76.0079	a39.2347_-76.0079b	216
atriventris	1	2014_a39.235233_-75.985533b	11	39.2352	-75.9855	a39.235233_-75.985533b	144
atriventris	0	2014_a39.24415_-75.71835b	11	39.2441	-75.7184	a39.24415_-75.71835b	135
atriventris	0	2014_a39.2677_-76.8119b	11	39.2677	-76.8119	a39.2677_-76.8119b	153
atriventris	0	2014_a39.2845_-77.550067b	11	39.2845	-77.5501	a39.2845_-77.550067b	225
atriventris	0	2014_a39.3115_-76.1768b	11	39.3115	-76.1768	a39.3115_-76.1768b	423
atriventris	1	2014_a39.3215_-76.8124b	11	39.3215	-76.8124	a39.3215_-76.8124b	268
atriventris	0	2014_a39.3249_-77.6644b	11	39.3249	-77.6644	a39.3249_-77.6644b	153
atriventris	0	2014_a39.34658_-77.74756b	11	39.3466	-77.7476	a39.34658_-77.74756b	576
atriventris	3	2014_a39.3524_-75.9904b	11	39.3524	-75.9904	a39.3524_-75.9904b	441
atriventris	2	2014_a39.379386_-77.749243b	11	39.3794	-77.7492	a39.379386_-77.749243b	504
atriventris	0	2014_a39.391013_-77.567075b	11	39.391	-77.5671	a39.391013_-77.567075b	338
atriventris	0	2014_a39.4134_-77.1993b	11	39.4134	-77.1993	a39.4134_-77.1993b	81
atriventris	0	2014_a39.4476_-76.9277b	11	39.4476	-76.9277	a39.4476_-76.9277b	72
atriventris	1	2014_a39.4481_-77.2059b	11	39.4481	-77.2059	a39.4481_-77.2059b	249
atriventris	1	2014_a39.4481_-77.7285b	11	39.4481	-77.7285	a39.4481_-77.7285b	144
atriventris	0	2014_a39.45205_-76.26745b	11	39.452	-76.2674	a39.45205_-76.26745b	207
atriventris	0	2014_a39.4711_-77.0453b	11	39.4711	-77.0453	a39.4711_-77.0453b	234
atriventris	0	2014_a39.4759_-77.7502b	11	39.4759	-77.7502	a39.4759_-77.7502b	208
atriventris	1	2014_a39.48942_-76.342b	11	39.4894	-76.342	a39.48942_-76.342b	343
atriventris	0	2014_a39.5214_-76.1071b	11	39.5214	-76.1071	a39.5214_-76.1071b	207
atriventris	1	2014_a39.5242_-76.1226b	11	39.5242	-76.1226	a39.5242_-76.1226b	198
atriventris	0	2014_a39.55576_-75.84348b	11	39.5558	-75.8435	a39.55576_-75.84348b	216
atriventris	1	2014_a39.5603_-76.2923b	11	39.5603	-76.2923	a39.5603_-76.2923b	153
atriventris	1	2014_a39.561344_-75.914422b	11	39.5613	-75.9144	a39.561344_-75.914422b	396
atriventris	0	2014_a39.5763_-75.9138b	11	39.5763	-75.9138	a39.5763_-75.9138b	216
atriventris	0	2014_a39.6145_-79.1149b	11	39.6145	-79.1149	a39.6145_-79.1149b	432
atriventris	1	2014_a39.645_-76.0876b	11	39.645	-76.0876	a39.645_-76.0876b	351
atriventris	2	2014_a39.6473_-79.0173b	11	39.6473	-79.0173	a39.6473_-79.0173b	486
atriventris	0	2014_a39.673267_-75.9312b	11	39.6733	-75.9312	a39.673267_-75.9312b	144
atriventris	0	2014_a39.6783_-76.9067b	11	39.6783	-76.9067	a39.6783_-76.9067b	144
atriventris	0	2014_a39.6953_-75.9078b	11	39.6953	-75.9078	a39.6953_-75.9078b	72
atriventris	0	2014_a39.7009_-78.9461b	11	39.7009	-78.9461	a39.7009_-78.9461b	432
atriventris	0	2015_a38.0525_-76.3249b	12	38.0525	-76.3249	a38.0525_-76.3249b	90
atriventris	2	2015_a38.0674_-76.3505b	12	38.0674	-76.3505	a38.0674_-76.3505b	60
atriventris	0	2015_a38.1866_-76.3741b	12	38.1866	-76.3741	a38.1866_-76.3741b	30
atriventris	0	2015_a38.2173_-76.4062b	12	38.2173	-76.4062	a38.2173_-76.4062b	30
atriventris	4	2015_a38.2237_-76.5634b	12	38.2237	-76.5634	a38.2237_-76.5634b	60
atriventris	0	2015_a38.233733_-76.713733b	12	38.2337	-76.7137	a38.233733_-76.713733b	120
atriventris	5	2015_a38.2632_-76.5186b	12	38.2632	-76.5186	a38.2632_-76.5186b	60
atriventris	0	2015_a38.268025_-76.6137b	12	38.268	-76.6137	a38.268025_-76.6137b	207
atriventris	0	2015_a38.2988_-76.3752b	12	38.2988	-76.3752	a38.2988_-76.3752b	60
atriventris	0	2015_a38.30165_-76.4184b	12	38.3017	-76.4184	a38.30165_-76.4184b	120
atriventris	10	2015_a38.30426_-76.502327b	12	38.3043	-76.5023	a38.30426_-76.502327b	174
atriventris	3	2015_a38.3381_-76.5974b	12	38.3381	-76.5974	a38.3381_-76.5974b	288
atriventris	0	2015_a38.3419_-75.8269b	12	38.3419	-75.8269	a38.3419_-75.8269b	144
atriventris	5	2015_a38.3477_-76.5741b	12	38.3477	-76.5741	a38.3477_-76.5741b	60
atriventris	0	2015_a38.373_-76.467b	12	38.373	-76.467	a38.373_-76.467b	216
atriventris	5	2015_a38.3807_-76.8035b	12	38.3807	-76.8035	a38.3807_-76.8035b	60
atriventris	5	2015_a38.4204_-75.4108b	12	38.4204	-75.4108	a38.4204_-75.4108b	64
atriventris	0	2015_a38.4459_-76.4584b	12	38.4459	-76.4584	a38.4459_-76.4584b	216
atriventris	0	2015_a38.448_-75.1364b	12	38.448	-75.1364	a38.448_-75.1364b	72
atriventris	2	2015_a38.4748_-76.7765b	12	38.4748	-76.7765	a38.4748_-76.7765b	60
atriventris	1	2015_a38.4762_-75.3173b	12	38.4762	-75.3173	a38.4762_-75.3173b	270
atriventris	2	2015_a38.4917_-76.5914b	12	38.4917	-76.5914	a38.4917_-76.5914b	252
atriventris	0	2015_a38.49424_-75.31504b	12	38.4942	-75.315	a38.49424_-75.31504b	72
atriventris	1	2015_a38.52685_-75.72585b	12	38.5269	-75.7258	a38.52685_-75.72585b	336
atriventris	9	2015_a38.5488_-77.2164b	12	38.5488	-77.2164	a38.5488_-77.2164b	360
atriventris	0	2015_a38.5502_-77.2321b	12	38.5502	-77.2321	a38.5502_-77.2321b	216
atriventris	0	2015_a38.5575_-75.8737b	12	38.5575	-75.8737	a38.5575_-75.8737b	64
atriventris	2	2015_a38.5621_-77.0551b	12	38.5621	-77.0551	a38.5621_-77.0551b	126
atriventris	1	2015_a38.6239_-76.6684b	12	38.6239	-76.6684	a38.6239_-76.6684b	297
atriventris	5	2015_a38.649125_-77.231975b	12	38.6491	-77.232	a38.649125_-77.231975b	240
atriventris	0	2015_a38.7193_-76.6455b	12	38.7193	-76.6455	a38.7193_-76.6455b	468
atriventris	0	2015_a38.7442_-76.3753b	12	38.7442	-76.3753	a38.7442_-76.3753b	126
atriventris	0	2015_a38.7557_-76.3846b	12	38.7557	-76.3846	a38.7557_-76.3846b	288
atriventris	0	2015_a38.771957_-76.379586b	12	38.772	-76.3796	a38.771957_-76.379586b	936
atriventris	1	2015_a38.855475_-76.117804b	12	38.8555	-76.1178	a38.855475_-76.117804b	567
atriventris	1	2015_a38.8898_-76.55065b	12	38.8898	-76.5507	a38.8898_-76.55065b	60
atriventris	0	2015_a38.913043_-77.0981b	12	38.913	-77.0981	a38.913043_-77.0981b	207
atriventris	0	2015_a38.938264_-77.263864b	12	38.9383	-77.2639	a38.938264_-77.263864b	414
atriventris	2	2015_a38.9595_-77.0504b	12	38.9595	-77.0504	a38.9595_-77.0504b	432
atriventris	2	2015_a38.9728_-76.9594b	12	38.9728	-76.9594	a38.9728_-76.9594b	225
atriventris	3	2015_a38.9841_-77.044667b	12	38.9841	-77.0447	a38.9841_-77.044667b	441
atriventris	0	2015_a38.9913_-76.4553b	12	38.9913	-76.4553	a38.9913_-76.4553b	297
atriventris	9	2015_a38.995486_-76.944636b	12	38.9955	-76.9446	a38.995486_-76.944636b	824
atriventris	0	2015_a39.0055_-76.953b	12	39.0055	-76.953	a39.0055_-76.953b	200
atriventris	4	2015_a39.0212_-77.5993b	12	39.0212	-77.5993	a39.0212_-77.5993b	119
atriventris	1	2015_a39.024867_-77.589567b	12	39.0249	-77.5896	a39.024867_-77.589567b	150
atriventris	14	2015_a39.026629_-77.595043b	12	39.0266	-77.595	a39.026629_-77.595043b	150
atriventris	2	2015_a39.0281_-77.6041b	12	39.0281	-77.6041	a39.0281_-77.6041b	90
atriventris	5	2015_a39.0321_-77.5945b	12	39.0321	-77.5945	a39.0321_-77.5945b	178
atriventris	13	2015_a39.0326_-77.5941b	12	39.0326	-77.5941	a39.0326_-77.5941b	30
atriventris	4	2015_a39.032744_-76.417154b	12	39.0327	-76.4172	a39.032744_-76.417154b	663
atriventris	1	2015_a39.044257_-75.633543b	12	39.0443	-75.6335	a39.044257_-75.633543b	306
atriventris	0	2015_a39.0758_-76.6075b	12	39.0758	-76.6075	a39.0758_-76.6075b	198
atriventris	0	2015_a39.134_-75.4419b	12	39.134	-75.4419	a39.134_-75.4419b	153
atriventris	1	2015_a39.1909_-76.8948b	12	39.1909	-76.8948	a39.1909_-76.8948b	486
atriventris	4	2015_a39.2347_-76.0079b	12	39.2347	-76.0079	a39.2347_-76.0079b	288
atriventris	0	2015_a39.24415_-75.71835b	12	39.2441	-75.7184	a39.24415_-75.71835b	153
atriventris	2	2015_a39.3115_-76.1768b	12	39.3115	-76.1768	a39.3115_-76.1768b	569
atriventris	5	2015_a39.3215_-76.8124b	12	39.3215	-76.8124	a39.3215_-76.8124b	288
atriventris	1	2015_a39.34658_-77.74756b	12	39.3466	-77.7476	a39.34658_-77.74756b	144
atriventris	1	2015_a39.391013_-77.567075b	12	39.391	-77.5671	a39.391013_-77.567075b	216
atriventris	2	2015_a39.4026_-77.2784b	12	39.4026	-77.2784	a39.4026_-77.2784b	558
atriventris	0	2015_a39.4481_-77.2059b	12	39.4481	-77.2059	a39.4481_-77.2059b	252
atriventris	1	2015_a39.45205_-76.26745b	12	39.452	-76.2674	a39.45205_-76.26745b	144
atriventris	0	2015_a39.55576_-75.84348b	12	39.5558	-75.8435	a39.55576_-75.84348b	144
atriventris	0	2015_a39.561344_-75.914422b	12	39.5613	-75.9144	a39.561344_-75.914422b	378
atriventris	2	2015_a39.5763_-75.9138b	12	39.5763	-75.9138	a39.5763_-75.9138b	315
atriventris	0	2015_a39.6145_-79.1149b	12	39.6145	-79.1149	a39.6145_-79.1149b	512
atriventris	0	2015_a39.673267_-75.9312b	12	39.6733	-75.9312	a39.673267_-75.9312b	477
atriventris	0	2015_a39.6783_-76.9067b	12	39.6783	-76.9067	a39.6783_-76.9067b	216
atriventris	3	2015_a39.7009_-78.9461b	12	39.7009	-78.9461	a39.7009_-78.9461b	216
atriventris	0	2017_a38.020158_-78.634339b	14	38.0202	-78.6343	a38.020158_-78.634339b	63
atriventris	0	2017_a38.038905_-78.792201b	14	38.0389	-78.7922	a38.038905_-78.792201b	315
atriventris	1	2017_a38.057418_-76.649773b	14	38.0574	-76.6498	a38.057418_-76.649773b	315
atriventris	0	2017_a38.064353_-78.529516b	14	38.0644	-78.5295	a38.064353_-78.529516b	252
atriventris	0	2017_a38.103348_-76.665496b	14	38.1033	-76.6655	a38.103348_-76.665496b	126
atriventris	0	2017_a38.117283_-76.679661b	14	38.1173	-76.6797	a38.117283_-76.679661b	261
atriventris	0	2017_a38.156987_-78.437576b	14	38.157	-78.4376	a38.156987_-78.437576b	189
atriventris	0	2017_a38.273218_-79.092286b	14	38.2732	-79.0923	a38.273218_-79.092286b	252
atriventris	0	2017_a38.293871_-78.516525b	14	38.2939	-78.5165	a38.293871_-78.516525b	441
atriventris	0	2017_a38.299937_-77.144917b	14	38.2999	-77.1449	a38.299937_-77.144917b	189
atriventris	0	2017_a38.353689_-77.075338b	14	38.3537	-77.0753	a38.353689_-77.075338b	189
atriventris	0	2017_a38.391_-78.250334b	14	38.391	-78.2503	a38.391_-78.250334b	126
atriventris	0	2017_a38.811734_-78.240075b	14	38.8117	-78.2401	a38.811734_-78.240075b	189
atriventris	0	2017_a38.811907_-78.003824b	14	38.8119	-78.0038	a38.811907_-78.003824b	252
atriventris	0	2017_a38.836_-77.515b	14	38.836	-77.515	a38.836_-77.515b	126
atriventris	0	2017_a38.887203_-78.163698b	14	38.8872	-78.1637	a38.887203_-78.163698b	567
atriventris	0	2017_a38.935833_-78.516111b	14	38.9358	-78.5161	a38.935833_-78.516111b	126
atriventris	0	2017_a38.973793_-77.171978b	14	38.9738	-77.172	a38.973793_-77.171978b	189
atriventris	0	2017_a39.002806_-77.067297b	14	39.0028	-77.0673	a39.002806_-77.067297b	63
atriventris	0	2017_a39.059141_-78.117788b	14	39.0591	-78.1178	a39.059141_-78.117788b	441
atriventris	0	2017_a39.063848_-78.065274b	14	39.0638	-78.0653	a39.063848_-78.065274b	315
atriventris	0	2017_a39.126137_-78.30789b	14	39.1261	-78.3079	a39.126137_-78.30789b	63
atriventris	0	2017_a39.24797_-78.52681b	14	39.248	-78.5268	a39.24797_-78.52681b	630
atriventris	0	2017_a39.3204_-78.2933b	14	39.3204	-78.2933	a39.3204_-78.2933b	126
bucephala	6	2003_a37.8459_-78.666933b	0	37.8459	-78.6669	a37.8459_-78.666933b	152
bucephala	0	2003_a37.9336_-78.7056b	0	37.9336	-78.7056	a37.9336_-78.7056b	30
bucephala	0	2003_a37.953433_-78.638933b	0	37.9534	-78.6389	a37.953433_-78.638933b	103
bucephala	0	2003_a38.0108_-78.5098b	0	38.0108	-78.5098	a38.0108_-78.5098b	30
bucephala	0	2003_a38.025_-78.505b	0	38.025	-78.505	a38.025_-78.505b	8
bucephala	0	2003_a38.0463_-78.4474b	0	38.0463	-78.4474	a38.0463_-78.4474b	29
bucephala	1	2003_a38.0567_-78.6839b	0	38.0567	-78.6839	a38.0567_-78.6839b	86
bucephala	0	2003_a38.0647_-78.4473b	0	38.0647	-78.4473	a38.0647_-78.4473b	30
bucephala	1	2003_a38.0671_-78.4327b	0	38.0671	-78.4327	a38.0671_-78.4327b	30
bucephala	0	2003_a38.0909_-78.4934b	0	38.0909	-78.4934	a38.0909_-78.4934b	9
bucephala	0	2003_a38.0976_-78.6049b	0	38.0976	-78.6049	a38.0976_-78.6049b	9
bucephala	2	2003_a38.1868_-78.6853b	0	38.1868	-78.6853	a38.1868_-78.6853b	18
bucephala	0	2003_a38.2453_-78.5002b	0	38.2453	-78.5002	a38.2453_-78.5002b	27
bucephala	2	2003_a38.3792_-78.2672b	0	38.3792	-78.2672	a38.3792_-78.2672b	18
bucephala	1	2003_a38.680139_-77.093333b	0	38.6801	-77.0933	a38.680139_-77.093333b	60
bucephala	0	2003_a38.6897_-77.0736b	0	38.6897	-77.0736	a38.6897_-77.0736b	59
bucephala	0	2003_a38.6922_-77.0173b	0	38.6922	-77.0173	a38.6922_-77.0173b	115
bucephala	1	2003_a38.693_-77.063367b	0	38.693	-77.0634	a38.693_-77.063367b	88
bucephala	0	2003_a38.707_-77.027b	0	38.707	-77.027	a38.707_-77.027b	40
bucephala	3	2003_a38.902867_-76.6797b	0	38.9029	-76.6797	a38.902867_-76.6797b	60
bucephala	0	2003_a39.049647_-76.816496b	0	39.0496	-76.8165	a39.049647_-76.816496b	210
bucephala	0	2003_a39.050028_-76.781392b	0	39.05	-76.7814	a39.050028_-76.781392b	180
bucephala	0	2003_a39.055687_-76.802869b	0	39.0557	-76.8029	a39.055687_-76.802869b	60
bucephala	0	2003_a39.071272_-76.801295b	0	39.0713	-76.8013	a39.071272_-76.801295b	60
bucephala	0	2003_a39.08319_-76.796667b	0	39.0832	-76.7967	a39.08319_-76.796667b	240
bucephala	0	2003_a39.6548_-76.7803b	0	39.6548	-76.7803	a39.6548_-76.7803b	60
bucephala	0	2004_a39.27824_-78.35462b	1	39.2782	-78.3546	a39.27824_-78.35462b	26
bucephala	1	2004_a39.32557_-78.43326b	1	39.3256	-78.4333	a39.32557_-78.43326b	26
bucephala	0	2004_a39.33618_-78.50345b	1	39.3362	-78.5035	a39.33618_-78.50345b	30
bucephala	2	2004_a39.336525_-78.46175b	1	39.3365	-78.4617	a39.336525_-78.46175b	30
bucephala	0	2004_a39.34575_-78.40269b	1	39.3458	-78.4027	a39.34575_-78.40269b	30
bucephala	0	2004_a39.34697_-78.44184b	1	39.347	-78.4418	a39.34697_-78.44184b	20
bucephala	2	2004_a39.35096_-78.50872b	1	39.351	-78.5087	a39.35096_-78.50872b	30
bucephala	1	2004_a39.35637_-78.387545b	1	39.3564	-78.3875	a39.35637_-78.387545b	60
bucephala	1	2004_a39.40335_-78.41597b	1	39.4034	-78.416	a39.40335_-78.41597b	20
bucephala	0	2005_a38.96225_-77.1485b	2	38.9622	-77.1485	a38.96225_-77.1485b	82
bucephala	0	2005_a38.973793_-77.171978b	2	38.9738	-77.172	a38.973793_-77.171978b	464
bucephala	0	2005_a39.02269_-76.90347b	2	39.0227	-76.9035	a39.02269_-76.90347b	24
bucephala	0	2005_a39.024573_-76.834767b	2	39.0246	-76.8348	a39.024573_-76.834767b	222
bucephala	0	2005_a39.02899_-76.860447b	2	39.029	-76.8604	a39.02899_-76.860447b	254
bucephala	1	2005_a39.030245_-76.927445b	2	39.0302	-76.9274	a39.030245_-76.927445b	60
bucephala	2	2005_a39.030988_-76.877175b	2	39.031	-76.8772	a39.030988_-76.877175b	312
bucephala	1	2005_a39.035936_-76.815944b	2	39.0359	-76.8159	a39.035936_-76.815944b	178
bucephala	1	2005_a39.049647_-76.816496b	2	39.0496	-76.8165	a39.049647_-76.816496b	176
bucephala	0	2005_a39.055687_-76.802869b	2	39.0557	-76.8029	a39.055687_-76.802869b	178
bucephala	0	2005_a39.071272_-76.801295b	2	39.0713	-76.8013	a39.071272_-76.801295b	28
bucephala	2	2005_a39.08319_-76.796667b	2	39.0832	-76.7967	a39.08319_-76.796667b	150
bucephala	0	2005_a39.2054_-76.8665b	2	39.2054	-76.8665	a39.2054_-76.8665b	15
bucephala	0	2005_a39.2717_-78.44915b	2	39.2717	-78.4492	a39.2717_-78.44915b	58
bucephala	0	2005_a39.336525_-78.46175b	2	39.3365	-78.4617	a39.336525_-78.46175b	99
bucephala	0	2006_a37.9089_-75.3504b	3	37.9089	-75.3504	a37.9089_-75.3504b	30
bucephala	0	2006_a37.9144_-75.3379b	3	37.9144	-75.3379	a37.9144_-75.3379b	30
bucephala	0	2006_a38.5516_-75.6547b	3	38.5516	-75.6547	a38.5516_-75.6547b	1
bucephala	0	2006_a38.5624_-75.6737b	3	38.5624	-75.6737	a38.5624_-75.6737b	15
bucephala	0	2006_a38.56685_-75.63895b	3	38.5669	-75.6389	a38.56685_-75.63895b	16
bucephala	0	2006_a38.5752_-75.6621b	3	38.5752	-75.6621	a38.5752_-75.6621b	2
bucephala	0	2006_a38.5785_-75.6872b	3	38.5785	-75.6872	a38.5785_-75.6872b	15
bucephala	0	2006_a38.8863_-76.1433b	3	38.8863	-76.1433	a38.8863_-76.1433b	15
bucephala	0	2006_a38.901941_-76.135995b	3	38.9019	-76.136	a38.901941_-76.135995b	30
bucephala	0	2006_a38.91375_-76.15065b	3	38.9138	-76.1506	a38.91375_-76.15065b	15
bucephala	3	2006_a39.48466_-77.80874b	3	39.4847	-77.8087	a39.48466_-77.80874b	44
bucephala	1	2007_a38.386767_-76.386367b	4	38.3868	-76.3864	a38.386767_-76.386367b	136
bucephala	1	2007_a38.38852_-76.42144b	4	38.3885	-76.4214	a38.38852_-76.42144b	72
bucephala	8	2007_a38.389082_-76.403055b	4	38.3891	-76.4031	a38.389082_-76.403055b	138
bucephala	2	2007_a38.3957_-76.4038b	4	38.3957	-76.4038	a38.3957_-76.4038b	24
bucephala	0	2007_a38.5674_-75.7017b	4	38.5674	-75.7017	a38.5674_-75.7017b	30
bucephala	0	2007_a38.6655_-75.4998b	4	38.6655	-75.4998	a38.6655_-75.4998b	30
bucephala	0	2007_a38.6852_-75.5167b	4	38.6852	-75.5167	a38.6852_-75.5167b	30
bucephala	0	2007_a38.7441_-75.561b	4	38.7441	-75.561	a38.7441_-75.561b	30
bucephala	0	2007_a38.7739_-75.7045b	4	38.7739	-75.7045	a38.7739_-75.7045b	30
bucephala	0	2007_a38.868167_-75.720367b	4	38.8682	-75.7204	a38.868167_-75.720367b	30
bucephala	0	2007_a38.91375_-76.15065b	4	38.9138	-76.1506	a38.91375_-76.15065b	64
bucephala	0	2007_a38.919375_-75.8276b	4	38.9194	-75.8276	a38.919375_-75.8276b	30
bucephala	1	2007_a39.7668_-75.5503b	4	39.7668	-75.5503	a39.7668_-75.5503b	30
bucephala	0	2008_a38.289317_-82.196b	5	38.2893	-82.196	a38.289317_-82.196b	8
bucephala	0	2008_a38.386767_-76.386367b	5	38.3868	-76.3864	a38.386767_-76.386367b	30
bucephala	0	2008_a38.38852_-76.42144b	5	38.3885	-76.4214	a38.38852_-76.42144b	58
bucephala	11	2008_a38.389082_-76.403055b	5	38.3891	-76.4031	a38.389082_-76.403055b	180
bucephala	0	2008_a38.476_-75.692b	5	38.476	-75.692	a38.476_-75.692b	30
bucephala	0	2008_a38.498_-75.056b	5	38.498	-75.056	a38.498_-75.056b	60
bucephala	0	2008_a38.554_-75.136b	5	38.554	-75.136	a38.554_-75.136b	30
bucephala	0	2008_a38.579_-75.605b	5	38.579	-75.605	a38.579_-75.605b	30
bucephala	0	2008_a38.751_-75.532b	5	38.751	-75.532	a38.751_-75.532b	30
bucephala	0	2008_a38.784_-75.544b	5	38.784	-75.544	a38.784_-75.544b	30
bucephala	0	2008_a38.828_-75.385b	5	38.828	-75.385	a38.828_-75.385b	30
bucephala	0	2008_a38.836_-75.449b	5	38.836	-75.449	a38.836_-75.449b	30
bucephala	0	2008_a38.838611_-79.378889b	5	38.8386	-79.3789	a38.838611_-79.378889b	9
bucephala	0	2008_a38.929833_-79.848167b	5	38.9298	-79.8482	a38.929833_-79.848167b	1
bucephala	0	2008_a38.94572_-77.075562b	5	38.9457	-77.0756	a38.94572_-77.075562b	29
bucephala	0	2008_a38.986167_-79.232b	5	38.9862	-79.232	a38.986167_-79.232b	1
bucephala	1	2008_a38.989722_-79.405556b	5	38.9897	-79.4056	a38.989722_-79.405556b	7
bucephala	0	2008_a38.994_-75.416b	5	38.994	-75.416	a38.994_-75.416b	60
bucephala	0	2008_a39.187_-75.547b	5	39.187	-75.547	a39.187_-75.547b	30
bucephala	1	2008_a39.295533_-77.789375b	5	39.2955	-77.7894	a39.295533_-77.789375b	80
bucephala	0	2008_a39.534_-75.717b	5	39.534	-75.717	a39.534_-75.717b	30
bucephala	0	2008_a39.573167_-77.486833b	5	39.5732	-77.4868	a39.573167_-77.486833b	21
bucephala	0	2008_a39.701_-75.767b	5	39.701	-75.767	a39.701_-75.767b	15
bucephala	0	2008_a39.741_-75.634b	5	39.741	-75.634	a39.741_-75.634b	30
bucephala	0	2008_a39.767_-75.484b	5	39.767	-75.484	a39.767_-75.484b	30
bucephala	0	2008_a39.796_-75.661b	5	39.796	-75.661	a39.796_-75.661b	30
bucephala	0	2008_a39.803_-75.523b	5	39.803	-75.523	a39.803_-75.523b	30
bucephala	0	2008_a39.813_-75.645b	5	39.813	-75.645	a39.813_-75.645b	60
bucephala	0	2008_a39.947222_-78.556944b	5	39.9472	-78.5569	a39.947222_-78.556944b	11
bucephala	0	2009_a38.852815_-79.529315b	6	38.8528	-79.5293	a38.852815_-79.529315b	120
bucephala	6	2009_a38.861903_-79.458085b	6	38.8619	-79.4581	a38.861903_-79.458085b	212
bucephala	0	2009_a38.933333_-79.716667b	6	38.9333	-79.7167	a38.933333_-79.716667b	32
bucephala	0	2009_a38.94572_-77.075562b	6	38.9457	-77.0756	a38.94572_-77.075562b	105
bucephala	0	2009_a38.989722_-79.405556b	6	38.9897	-79.4056	a38.989722_-79.405556b	123
bucephala	0	2009_a38.994_-75.416b	6	38.994	-75.416	a38.994_-75.416b	30
bucephala	0	2009_a39.02899_-76.860447b	6	39.029	-76.8604	a39.02899_-76.860447b	90
bucephala	0	2009_a39.094196_-78.5615b	6	39.0942	-78.5615	a39.094196_-78.5615b	52
bucephala	1	2009_a39.0953_-79.4411b	6	39.0953	-79.4411	a39.0953_-79.4411b	24
bucephala	0	2009_a39.095333_-79.496333b	6	39.0953	-79.4963	a39.095333_-79.496333b	12
bucephala	1	2009_a39.115675_-79.492525b	6	39.1157	-79.4925	a39.115675_-79.492525b	84
bucephala	0	2009_a39.2438_-76.384b	6	39.2438	-76.384	a39.2438_-76.384b	60
bucephala	0	2009_a39.2468_-76.3805b	6	39.2468	-76.3805	a39.2468_-76.3805b	60
bucephala	0	2009_a39.250871_-76.374386b	6	39.2509	-76.3744	a39.250871_-76.374386b	140
bucephala	1	2009_a39.48466_-77.80874b	6	39.4847	-77.8087	a39.48466_-77.80874b	2
bucephala	0	2009_a39.805_-75.594b	6	39.805	-75.594	a39.805_-75.594b	450
bucephala	1	2010_a38.1639_-80.517234b	7	38.1639	-80.5172	a38.1639_-80.517234b	105
bucephala	0	2010_a38.289317_-82.196b	7	38.2893	-82.196	a38.289317_-82.196b	84
bucephala	0	2010_a38.6362_-77.1716b	7	38.6362	-77.1716	a38.6362_-77.1716b	36
bucephala	0	2010_a38.852815_-79.529315b	7	38.8528	-79.5293	a38.852815_-79.529315b	30
bucephala	3	2010_a38.861903_-79.458085b	7	38.8619	-79.4581	a38.861903_-79.458085b	79
bucephala	0	2010_a38.902867_-76.6797b	7	38.9029	-76.6797	a38.902867_-76.6797b	88
bucephala	1	2010_a38.9386_-76.5839b	7	38.9386	-76.5839	a38.9386_-76.5839b	28
bucephala	0	2010_a38.94572_-77.075562b	7	38.9457	-77.0756	a38.94572_-77.075562b	15
bucephala	0	2010_a38.994_-75.416b	7	38.994	-75.416	a38.994_-75.416b	60
bucephala	3	2010_a39.0014_-77.007b	7	39.0014	-77.007	a39.0014_-77.007b	60
bucephala	0	2010_a39.024867_-77.589567b	7	39.0249	-77.5896	a39.024867_-77.589567b	60
bucephala	1	2010_a39.0281_-77.6041b	7	39.0281	-77.6041	a39.0281_-77.6041b	58
bucephala	0	2010_a39.0292_-77.6068b	7	39.0292	-77.6068	a39.0292_-77.6068b	29
bucephala	1	2010_a39.0679_-78.6388b	7	39.0679	-78.6388	a39.0679_-78.6388b	90
bucephala	2	2010_a39.0797_-77.00685b	7	39.0797	-77.0069	a39.0797_-77.00685b	63
bucephala	3	2010_a39.094196_-78.5615b	7	39.0942	-78.5615	a39.094196_-78.5615b	306
bucephala	0	2010_a39.0953_-79.4411b	7	39.0953	-79.4411	a39.0953_-79.4411b	18
bucephala	0	2010_a39.115675_-79.492525b	7	39.1157	-79.4925	a39.115675_-79.492525b	36
bucephala	0	2010_a39.1295_-78.9122b	7	39.1295	-78.9122	a39.1295_-78.9122b	39
bucephala	0	2010_a39.295533_-77.789375b	7	39.2955	-77.7894	a39.295533_-77.789375b	9
bucephala	2	2010_a39.4301_-77.859b	7	39.4301	-77.859	a39.4301_-77.859b	35
bucephala	0	2010_a39.5033_-78.3091b	7	39.5033	-78.3091	a39.5033_-78.3091b	12
bucephala	2	2011_a37.3731_-81.9189b	8	37.3731	-81.9189	a37.3731_-81.9189b	36
bucephala	0	2011_a37.38235_-81.9132b	8	37.3824	-81.9132	a37.38235_-81.9132b	90
bucephala	0	2011_a37.4113_-81.8826b	8	37.4113	-81.8826	a37.4113_-81.8826b	30
bucephala	0	2011_a38.249094_-75.157653b	8	38.2491	-75.1577	a38.249094_-75.157653b	30
bucephala	0	2011_a38.8515_-79.4858b	8	38.8515	-79.4858	a38.8515_-79.4858b	15
bucephala	0	2011_a38.852815_-79.529315b	8	38.8528	-79.5293	a38.852815_-79.529315b	60
bucephala	0	2011_a38.94572_-77.075562b	8	38.9457	-77.0756	a38.94572_-77.075562b	15
bucephala	0	2011_a38.9689_-77.0709b	8	38.9689	-77.0709	a38.9689_-77.0709b	30
bucephala	0	2011_a38.98025_-76.6225b	8	38.9802	-76.6225	a38.98025_-76.6225b	120
bucephala	0	2011_a38.9997_-76.6342b	8	38.9997	-76.6342	a38.9997_-76.6342b	60
bucephala	1	2011_a39.0217_-76.6478b	8	39.0217	-76.6478	a39.0217_-76.6478b	60
bucephala	0	2011_a39.024867_-77.589567b	8	39.0249	-77.5896	a39.024867_-77.589567b	148
bucephala	5	2011_a39.026629_-77.595043b	8	39.0266	-77.595	a39.026629_-77.595043b	59
bucephala	4	2011_a39.0281_-77.6041b	8	39.0281	-77.6041	a39.0281_-77.6041b	119
bucephala	0	2011_a39.02899_-76.860447b	8	39.029	-76.8604	a39.02899_-76.860447b	479
bucephala	0	2011_a39.0292_-77.6068b	8	39.0292	-77.6068	a39.0292_-77.6068b	60
bucephala	3	2011_a39.0321_-77.5945b	8	39.0321	-77.5945	a39.0321_-77.5945b	60
bucephala	0	2011_a39.0325_-76.6586b	8	39.0325	-76.6586	a39.0325_-76.6586b	30
bucephala	0	2011_a39.0326_-77.5941b	8	39.0326	-77.5941	a39.0326_-77.5941b	60
bucephala	0	2011_a39.035936_-76.815944b	8	39.0359	-76.8159	a39.035936_-76.815944b	360
bucephala	0	2011_a39.042525_-76.763025b	8	39.0425	-76.763	a39.042525_-76.763025b	144
bucephala	0	2011_a39.0448_-76.2215b	8	39.0448	-76.2215	a39.0448_-76.2215b	10
bucephala	1	2011_a39.049647_-76.816496b	8	39.0496	-76.8165	a39.049647_-76.816496b	822
bucephala	0	2011_a39.050028_-76.781392b	8	39.05	-76.7814	a39.050028_-76.781392b	228
bucephala	0	2011_a39.055687_-76.802869b	8	39.0557	-76.8029	a39.055687_-76.802869b	513
bucephala	1	2011_a39.0672_-78.8658b	8	39.0672	-78.8658	a39.0672_-78.8658b	72
bucephala	0	2011_a39.071272_-76.801295b	8	39.0713	-76.8013	a39.071272_-76.801295b	118
bucephala	0	2011_a39.08319_-76.796667b	8	39.0832	-76.7967	a39.08319_-76.796667b	118
bucephala	0	2011_a39.094196_-78.5615b	8	39.0942	-78.5615	a39.094196_-78.5615b	54
bucephala	3	2011_a39.115675_-79.492525b	8	39.1157	-79.4925	a39.115675_-79.492525b	27
bucephala	2	2011_a39.2234_-77.81755b	8	39.2234	-77.8175	a39.2234_-77.81755b	180
bucephala	4	2011_a39.3088_-80.97992b	8	39.3088	-80.9799	a39.3088_-80.97992b	117
bucephala	0	2012_a37.9914_-75.7393b	9	37.9914	-75.7393	a37.9914_-75.7393b	18
bucephala	0	2012_a38.0129_-75.7448b	9	38.0129	-75.7448	a38.0129_-75.7448b	17
bucephala	0	2012_a38.0671_-75.7609b	9	38.0671	-75.7609	a38.0671_-75.7609b	36
bucephala	0	2012_a38.1141_-75.7326b	9	38.1141	-75.7326	a38.1141_-75.7326b	36
bucephala	0	2012_a38.1307_-75.9496b	9	38.1307	-75.9496	a38.1307_-75.9496b	34
bucephala	0	2012_a38.1434_-75.6639b	9	38.1434	-75.6639	a38.1434_-75.6639b	36
bucephala	0	2012_a38.1455_-75.6867b	9	38.1455	-75.6867	a38.1455_-75.6867b	36
bucephala	0	2012_a38.1464_-75.9407b	9	38.1464	-75.9407	a38.1464_-75.9407b	34
bucephala	0	2012_a38.154003_-75.6498b	9	38.154	-75.6498	a38.154003_-75.6498b	36
bucephala	0	2012_a38.1589_-75.61965b	9	38.1589	-75.6196	a38.1589_-75.61965b	66
bucephala	0	2012_a38.1634_-75.5521b	9	38.1634	-75.5521	a38.1634_-75.5521b	54
bucephala	0	2012_a38.1672_-75.9479b	9	38.1672	-75.9479	a38.1672_-75.9479b	2
bucephala	0	2012_a38.1979_-76.9285b	9	38.1979	-76.9285	a38.1979_-76.9285b	56
bucephala	0	2012_a38.2447_-75.6029b	9	38.2447	-75.6029	a38.2447_-75.6029b	54
bucephala	4	2012_a38.852815_-79.529315b	9	38.8528	-79.5293	a38.852815_-79.529315b	234
bucephala	0	2012_a38.919375_-75.8276b	9	38.9194	-75.8276	a38.919375_-75.8276b	153
bucephala	0	2012_a38.94572_-77.075562b	9	38.9457	-77.0756	a38.94572_-77.075562b	18
bucephala	1	2012_a39.042525_-76.763025b	9	39.0425	-76.763	a39.042525_-76.763025b	88
bucephala	0	2012_a39.049647_-76.816496b	9	39.0496	-76.8165	a39.049647_-76.816496b	45
bucephala	1	2012_a39.050028_-76.781392b	9	39.05	-76.7814	a39.050028_-76.781392b	56
bucephala	0	2012_a39.0679_-78.6388b	9	39.0679	-78.6388	a39.0679_-78.6388b	132
bucephala	0	2012_a39.071272_-76.801295b	9	39.0713	-76.8013	a39.071272_-76.801295b	180
bucephala	0	2012_a39.08319_-76.796667b	9	39.0832	-76.7967	a39.08319_-76.796667b	56
bucephala	3	2012_a39.094196_-78.5615b	9	39.0942	-78.5615	a39.094196_-78.5615b	108
bucephala	1	2012_a39.221633_-75.981522b	9	39.2216	-75.9815	a39.221633_-75.981522b	108
bucephala	0	2012_a39.235233_-75.985533b	9	39.2352	-75.9855	a39.235233_-75.985533b	24
bucephala	2	2012_a39.3088_-80.97992b	9	39.3088	-80.9799	a39.3088_-80.97992b	60
bucephala	0	2012_a39.3507_-81.024b	9	39.3507	-81.024	a39.3507_-81.024b	36
bucephala	1	2012_a39.402772_-81.41875b	9	39.4028	-81.4188	a39.402772_-81.41875b	60
bucephala	2	2012_a39.41088_-81.19882b	9	39.4109	-81.1988	a39.41088_-81.19882b	1017
bucephala	0	2013_a38.3035_-75.7399b	10	38.3035	-75.7399	a38.3035_-75.7399b	67
bucephala	0	2013_a38.3493_-75.6065b	10	38.3493	-75.6065	a38.3493_-75.6065b	9
bucephala	2	2013_a38.3993_-81.669b	10	38.3993	-81.669	a38.3993_-81.669b	30
bucephala	0	2013_a38.4204_-75.4108b	10	38.4204	-75.4108	a38.4204_-75.4108b	711
bucephala	1	2013_a38.4571_-77.1561b	10	38.4571	-77.1561	a38.4571_-77.1561b	30
bucephala	1	2013_a38.4688_-77.2606b	10	38.4688	-77.2606	a38.4688_-77.2606b	30
bucephala	0	2013_a38.517_-79.7388b	10	38.517	-79.7388	a38.517_-79.7388b	60
bucephala	3	2013_a38.5291_-76.6988b	10	38.5291	-76.6988	a38.5291_-76.6988b	30
bucephala	0	2013_a38.7013_-76.126b	10	38.7013	-76.126	a38.7013_-76.126b	234
bucephala	0	2013_a38.788183_-76.069533b	10	38.7882	-76.0695	a38.788183_-76.069533b	210
bucephala	0	2013_a38.8183_-76.1044b	10	38.8183	-76.1044	a38.8183_-76.1044b	234
bucephala	0	2013_a38.855475_-76.117804b	10	38.8555	-76.1178	a38.855475_-76.117804b	135
bucephala	0	2013_a38.94572_-77.075562b	10	38.9457	-77.0756	a38.94572_-77.075562b	20
bucephala	1	2013_a39.094196_-78.5615b	10	39.0942	-78.5615	a39.094196_-78.5615b	30
bucephala	0	2013_a39.3191_-75.8441b	10	39.3191	-75.8441	a39.3191_-75.8441b	30
bucephala	0	2013_a39.3658_-77.152b	10	39.3658	-77.152	a39.3658_-77.152b	120
bucephala	0	2013_a39.45205_-76.26745b	10	39.452	-76.2674	a39.45205_-76.26745b	45
bucephala	0	2013_a39.6123_-75.8136b	10	39.6123	-75.8136	a39.6123_-75.8136b	14
bucephala	0	2013_a39.6427_-76.9959b	10	39.6427	-76.9959	a39.6427_-76.9959b	30
bucephala	1	2013_a39.6496_-76.9707b	10	39.6496	-76.9707	a39.6496_-76.9707b	30
bucephala	0	2013_a39.6693_-75.829b	10	39.6693	-75.829	a39.6693_-75.829b	30
bucephala	0	2014_a36.703_-75.991b	11	36.703	-75.991	a36.703_-75.991b	63
bucephala	0	2014_a38.1327_-76.4334b	11	38.1327	-76.4334	a38.1327_-76.4334b	288
bucephala	0	2014_a38.2351_-75.4551b	11	38.2351	-75.4551	a38.2351_-75.4551b	279
bucephala	0	2014_a38.243_-75.469b	11	38.243	-75.469	a38.243_-75.469b	63
bucephala	0	2014_a38.261883_-76.4314b	11	38.2619	-76.4314	a38.261883_-76.4314b	405
bucephala	0	2014_a38.268025_-76.6137b	11	38.268	-76.6137	a38.268025_-76.6137b	360
bucephala	0	2014_a38.3381_-76.5974b	11	38.3381	-76.5974	a38.3381_-76.5974b	72
bucephala	0	2014_a38.3419_-75.8269b	11	38.3419	-75.8269	a38.3419_-75.8269b	153
bucephala	0	2014_a38.373_-76.467b	11	38.373	-76.467	a38.373_-76.467b	216
bucephala	0	2014_a38.3986_-75.2263b	11	38.3986	-75.2263	a38.3986_-75.2263b	234
bucephala	0	2014_a38.4204_-75.4108b	11	38.4204	-75.4108	a38.4204_-75.4108b	63
bucephala	0	2014_a38.4459_-76.4584b	11	38.4459	-76.4584	a38.4459_-76.4584b	360
bucephala	0	2014_a38.4472_-75.1158b	11	38.4472	-75.1158	a38.4472_-75.1158b	81
bucephala	1	2014_a38.4917_-76.5914b	11	38.4917	-76.5914	a38.4917_-76.5914b	135
bucephala	0	2014_a38.49424_-75.31504b	11	38.4942	-75.315	a38.49424_-75.31504b	306
bucephala	0	2014_a38.4974_-75.2618b	11	38.4974	-75.2618	a38.4974_-75.2618b	81
bucephala	0	2014_a38.52685_-75.72585b	11	38.5269	-75.7258	a38.52685_-75.72585b	216
bucephala	0	2014_a38.550182_-77.199955b	11	38.5502	-77.2	a38.550182_-77.199955b	822
bucephala	0	2014_a38.5575_-75.8737b	11	38.5575	-75.8737	a38.5575_-75.8737b	72
bucephala	0	2014_a38.6239_-76.6684b	11	38.6239	-76.6684	a38.6239_-76.6684b	207
bucephala	1	2014_a38.72525_-76.71345b	11	38.7253	-76.7134	a38.72525_-76.71345b	432
bucephala	0	2014_a38.855475_-76.117804b	11	38.8555	-76.1178	a38.855475_-76.117804b	216
bucephala	0	2014_a38.861333_-75.839133b	11	38.8613	-75.8391	a38.861333_-75.839133b	234
bucephala	0	2014_a38.868167_-75.720367b	11	38.8682	-75.7204	a38.868167_-75.720367b	144
bucephala	0	2014_a38.913043_-77.0981b	11	38.913	-77.0981	a38.913043_-77.0981b	272
bucephala	1	2014_a38.938264_-77.263864b	11	38.9383	-77.2639	a38.938264_-77.263864b	1747
bucephala	0	2014_a38.9391_-76.0816b	11	38.9391	-76.0816	a38.9391_-76.0816b	180
bucephala	0	2014_a38.9457_-75.9396b	11	38.9457	-75.9396	a38.9457_-75.9396b	81
bucephala	0	2014_a38.9519_-77.0042b	11	38.9519	-77.0042	a38.9519_-77.0042b	216
bucephala	0	2014_a38.9595_-77.0504b	11	38.9595	-77.0504	a38.9595_-77.0504b	432
bucephala	0	2014_a38.9607_-77.0153b	11	38.9607	-77.0153	a38.9607_-77.0153b	136
bucephala	0	2014_a38.97_-76.5681b	11	38.97	-76.5681	a38.97_-76.5681b	45
bucephala	0	2014_a38.9715_-75.9489b	11	38.9715	-75.9489	a38.9715_-75.9489b	207
bucephala	0	2014_a38.973793_-77.171978b	11	38.9738	-77.172	a38.973793_-77.171978b	270
bucephala	0	2014_a38.9778_-75.5871b	11	38.9778	-75.5871	a38.9778_-75.5871b	63
bucephala	1	2014_a38.9838_-77.0029b	11	38.9838	-77.0029	a38.9838_-77.0029b	432
bucephala	0	2014_a38.9841_-77.044667b	11	38.9841	-77.0447	a38.9841_-77.044667b	424
bucephala	0	2014_a38.9913_-76.4553b	11	38.9913	-76.4553	a38.9913_-76.4553b	153
bucephala	0	2014_a39.0035_-77.0869b	11	39.0035	-77.0869	a39.0035_-77.0869b	72
bucephala	0	2014_a39.032744_-76.417154b	11	39.0327	-76.4172	a39.032744_-76.417154b	468
bucephala	0	2014_a39.044257_-75.633543b	11	39.0443	-75.6335	a39.044257_-75.633543b	201
bucephala	0	2014_a39.0758_-76.6075b	11	39.0758	-76.6075	a39.0758_-76.6075b	216
bucephala	1	2014_a39.101767_-77.470642b	11	39.1018	-77.4706	a39.101767_-77.470642b	808
bucephala	0	2014_a39.1909_-76.8948b	11	39.1909	-76.8948	a39.1909_-76.8948b	288
bucephala	2	2014_a39.2128_-76.9176b	11	39.2128	-76.9176	a39.2128_-76.9176b	144
bucephala	0	2014_a39.221633_-75.981522b	11	39.2216	-75.9815	a39.221633_-75.981522b	369
bucephala	0	2014_a39.2347_-76.0079b	11	39.2347	-76.0079	a39.2347_-76.0079b	216
bucephala	0	2014_a39.235233_-75.985533b	11	39.2352	-75.9855	a39.235233_-75.985533b	144
bucephala	0	2014_a39.24415_-75.71835b	11	39.2441	-75.7184	a39.24415_-75.71835b	135
bucephala	0	2014_a39.2677_-76.8119b	11	39.2677	-76.8119	a39.2677_-76.8119b	153
bucephala	0	2014_a39.2845_-77.550067b	11	39.2845	-77.5501	a39.2845_-77.550067b	225
bucephala	0	2014_a39.3115_-76.1768b	11	39.3115	-76.1768	a39.3115_-76.1768b	423
bucephala	0	2014_a39.3215_-76.8124b	11	39.3215	-76.8124	a39.3215_-76.8124b	268
bucephala	0	2014_a39.3249_-77.6644b	11	39.3249	-77.6644	a39.3249_-77.6644b	153
bucephala	0	2014_a39.34658_-77.74756b	11	39.3466	-77.7476	a39.34658_-77.74756b	576
bucephala	0	2014_a39.3524_-75.9904b	11	39.3524	-75.9904	a39.3524_-75.9904b	441
bucephala	6	2014_a39.379386_-77.749243b	11	39.3794	-77.7492	a39.379386_-77.749243b	504
bucephala	0	2014_a39.391013_-77.567075b	11	39.391	-77.5671	a39.391013_-77.567075b	338
bucephala	0	2014_a39.4134_-77.1993b	11	39.4134	-77.1993	a39.4134_-77.1993b	81
bucephala	0	2014_a39.4476_-76.9277b	11	39.4476	-76.9277	a39.4476_-76.9277b	72
bucephala	0	2014_a39.4481_-77.2059b	11	39.4481	-77.2059	a39.4481_-77.2059b	249
bucephala	0	2014_a39.4481_-77.7285b	11	39.4481	-77.7285	a39.4481_-77.7285b	144
bucephala	0	2014_a39.45205_-76.26745b	11	39.452	-76.2674	a39.45205_-76.26745b	207
bucephala	0	2014_a39.4711_-77.0453b	11	39.4711	-77.0453	a39.4711_-77.0453b	234
bucephala	0	2014_a39.4759_-77.7502b	11	39.4759	-77.7502	a39.4759_-77.7502b	208
bucephala	0	2014_a39.48942_-76.342b	11	39.4894	-76.342	a39.48942_-76.342b	343
bucephala	0	2014_a39.5214_-76.1071b	11	39.5214	-76.1071	a39.5214_-76.1071b	207
bucephala	0	2014_a39.5242_-76.1226b	11	39.5242	-76.1226	a39.5242_-76.1226b	198
bucephala	0	2014_a39.55576_-75.84348b	11	39.5558	-75.8435	a39.55576_-75.84348b	216
bucephala	0	2014_a39.5603_-76.2923b	11	39.5603	-76.2923	a39.5603_-76.2923b	153
bucephala	0	2014_a39.561344_-75.914422b	11	39.5613	-75.9144	a39.561344_-75.914422b	396
bucephala	0	2014_a39.5763_-75.9138b	11	39.5763	-75.9138	a39.5763_-75.9138b	216
bucephala	0	2014_a39.6145_-79.1149b	11	39.6145	-79.1149	a39.6145_-79.1149b	432
bucephala	1	2014_a39.645_-76.0876b	11	39.645	-76.0876	a39.645_-76.0876b	351
bucephala	1	2014_a39.6473_-79.0173b	11	39.6473	-79.0173	a39.6473_-79.0173b	486
bucephala	0	2014_a39.673267_-75.9312b	11	39.6733	-75.9312	a39.673267_-75.9312b	144
bucephala	0	2014_a39.6783_-76.9067b	11	39.6783	-76.9067	a39.6783_-76.9067b	144
bucephala	0	2014_a39.6953_-75.9078b	11	39.6953	-75.9078	a39.6953_-75.9078b	72
bucephala	0	2014_a39.7009_-78.9461b	11	39.7009	-78.9461	a39.7009_-78.9461b	432
bucephala	0	2015_a38.0525_-76.3249b	12	38.0525	-76.3249	a38.0525_-76.3249b	90
bucephala	0	2015_a38.0674_-76.3505b	12	38.0674	-76.3505	a38.0674_-76.3505b	60
bucephala	0	2015_a38.1866_-76.3741b	12	38.1866	-76.3741	a38.1866_-76.3741b	30
bucephala	0	2015_a38.2173_-76.4062b	12	38.2173	-76.4062	a38.2173_-76.4062b	30
bucephala	1	2015_a38.2237_-76.5634b	12	38.2237	-76.5634	a38.2237_-76.5634b	60
bucephala	1	2015_a38.233733_-76.713733b	12	38.2337	-76.7137	a38.233733_-76.713733b	120
bucephala	1	2015_a38.2632_-76.5186b	12	38.2632	-76.5186	a38.2632_-76.5186b	60
bucephala	0	2015_a38.268025_-76.6137b	12	38.268	-76.6137	a38.268025_-76.6137b	207
bucephala	0	2015_a38.2988_-76.3752b	12	38.2988	-76.3752	a38.2988_-76.3752b	60
bucephala	4	2015_a38.30165_-76.4184b	12	38.3017	-76.4184	a38.30165_-76.4184b	120
bucephala	1	2015_a38.30426_-76.502327b	12	38.3043	-76.5023	a38.30426_-76.502327b	174
bucephala	0	2015_a38.3381_-76.5974b	12	38.3381	-76.5974	a38.3381_-76.5974b	288
bucephala	0	2015_a38.3419_-75.8269b	12	38.3419	-75.8269	a38.3419_-75.8269b	144
bucephala	6	2015_a38.3477_-76.5741b	12	38.3477	-76.5741	a38.3477_-76.5741b	60
bucephala	0	2015_a38.373_-76.467b	12	38.373	-76.467	a38.373_-76.467b	216
bucephala	0	2015_a38.3807_-76.8035b	12	38.3807	-76.8035	a38.3807_-76.8035b	60
bucephala	0	2015_a38.4204_-75.4108b	12	38.4204	-75.4108	a38.4204_-75.4108b	64
bucephala	0	2015_a38.4459_-76.4584b	12	38.4459	-76.4584	a38.4459_-76.4584b	216
bucephala	0	2015_a38.448_-75.1364b	12	38.448	-75.1364	a38.448_-75.1364b	72
bucephala	0	2015_a38.4748_-76.7765b	12	38.4748	-76.7765	a38.4748_-76.7765b	60
bucephala	0	2015_a38.4762_-75.3173b	12	38.4762	-75.3173	a38.4762_-75.3173b	270
bucephala	0	2015_a38.4917_-76.5914b	12	38.4917	-76.5914	a38.4917_-76.5914b	252
bucephala	0	2015_a38.49424_-75.31504b	12	38.4942	-75.315	a38.49424_-75.31504b	72
bucephala	0	2015_a38.52685_-75.72585b	12	38.5269	-75.7258	a38.52685_-75.72585b	336
bucephala	0	2015_a38.5488_-77.2164b	12	38.5488	-77.2164	a38.5488_-77.2164b	360
bucephala	0	2015_a38.5502_-77.2321b	12	38.5502	-77.2321	a38.5502_-77.2321b	216
bucephala	0	2015_a38.5575_-75.8737b	12	38.5575	-75.8737	a38.5575_-75.8737b	64
bucephala	0	2015_a38.5621_-77.0551b	12	38.5621	-77.0551	a38.5621_-77.0551b	126
bucephala	0	2015_a38.6239_-76.6684b	12	38.6239	-76.6684	a38.6239_-76.6684b	297
bucephala	1	2015_a38.649125_-77.231975b	12	38.6491	-77.232	a38.649125_-77.231975b	240
bucephala	0	2015_a38.7193_-76.6455b	12	38.7193	-76.6455	a38.7193_-76.6455b	468
bucephala	2	2015_a38.7442_-76.3753b	12	38.7442	-76.3753	a38.7442_-76.3753b	126
bucephala	0	2015_a38.7557_-76.3846b	12	38.7557	-76.3846	a38.7557_-76.3846b	288
bucephala	1	2015_a38.771957_-76.379586b	12	38.772	-76.3796	a38.771957_-76.379586b	936
bucephala	0	2015_a38.855475_-76.117804b	12	38.8555	-76.1178	a38.855475_-76.117804b	567
bucephala	0	2015_a38.8898_-76.55065b	12	38.8898	-76.5507	a38.8898_-76.55065b	60
bucephala	1	2015_a38.913043_-77.0981b	12	38.913	-77.0981	a38.913043_-77.0981b	207
bucephala	0	2015_a38.938264_-77.263864b	12	38.9383	-77.2639	a38.938264_-77.263864b	414
bucephala	0	2015_a38.9595_-77.0504b	12	38.9595	-77.0504	a38.9595_-77.0504b	432
bucephala	0	2015_a38.9728_-76.9594b	12	38.9728	-76.9594	a38.9728_-76.9594b	225
bucephala	0	2015_a38.9841_-77.044667b	12	38.9841	-77.0447	a38.9841_-77.044667b	441
bucephala	0	2015_a38.9913_-76.4553b	12	38.9913	-76.4553	a38.9913_-76.4553b	297
bucephala	4	2015_a38.995486_-76.944636b	12	38.9955	-76.9446	a38.995486_-76.944636b	824
bucephala	0	2015_a39.0055_-76.953b	12	39.0055	-76.953	a39.0055_-76.953b	200
bucephala	1	2015_a39.0212_-77.5993b	12	39.0212	-77.5993	a39.0212_-77.5993b	119
bucephala	2	2015_a39.024867_-77.589567b	12	39.0249	-77.5896	a39.024867_-77.589567b	150
bucephala	7	2015_a39.026629_-77.595043b	12	39.0266	-77.595	a39.026629_-77.595043b	150
bucephala	4	2015_a39.0281_-77.6041b	12	39.0281	-77.6041	a39.0281_-77.6041b	90
bucephala	7	2015_a39.0321_-77.5945b	12	39.0321	-77.5945	a39.0321_-77.5945b	178
bucephala	1	2015_a39.0326_-77.5941b	12	39.0326	-77.5941	a39.0326_-77.5941b	30
bucephala	0	2015_a39.032744_-76.417154b	12	39.0327	-76.4172	a39.032744_-76.417154b	663
bucephala	0	2015_a39.044257_-75.633543b	12	39.0443	-75.6335	a39.044257_-75.633543b	306
bucephala	0	2015_a39.0758_-76.6075b	12	39.0758	-76.6075	a39.0758_-76.6075b	198
bucephala	0	2015_a39.134_-75.4419b	12	39.134	-75.4419	a39.134_-75.4419b	153
bucephala	0	2015_a39.1909_-76.8948b	12	39.1909	-76.8948	a39.1909_-76.8948b	486
bucephala	0	2015_a39.2347_-76.0079b	12	39.2347	-76.0079	a39.2347_-76.0079b	288
bucephala	0	2015_a39.24415_-75.71835b	12	39.2441	-75.7184	a39.24415_-75.71835b	153
bucephala	0	2015_a39.3115_-76.1768b	12	39.3115	-76.1768	a39.3115_-76.1768b	569
bucephala	1	2015_a39.3215_-76.8124b	12	39.3215	-76.8124	a39.3215_-76.8124b	288
bucephala	0	2015_a39.34658_-77.74756b	12	39.3466	-77.7476	a39.34658_-77.74756b	144
bucephala	0	2015_a39.391013_-77.567075b	12	39.391	-77.5671	a39.391013_-77.567075b	216
bucephala	0	2015_a39.4026_-77.2784b	12	39.4026	-77.2784	a39.4026_-77.2784b	558
bucephala	1	2015_a39.4481_-77.2059b	12	39.4481	-77.2059	a39.4481_-77.2059b	252
bucephala	0	2015_a39.45205_-76.26745b	12	39.452	-76.2674	a39.45205_-76.26745b	144
bucephala	0	2015_a39.55576_-75.84348b	12	39.5558	-75.8435	a39.55576_-75.84348b	144
bucephala	3	2015_a39.561344_-75.914422b	12	39.5613	-75.9144	a39.561344_-75.914422b	378
bucephala	0	2015_a39.5763_-75.9138b	12	39.5763	-75.9138	a39.5763_-75.9138b	315
bucephala	0	2015_a39.6145_-79.1149b	12	39.6145	-79.1149	a39.6145_-79.1149b	512
bucephala	0	2015_a39.673267_-75.9312b	12	39.6733	-75.9312	a39.673267_-75.9312b	477
bucephala	0	2015_a39.6783_-76.9067b	12	39.6783	-76.9067	a39.6783_-76.9067b	216
bucephala	0	2015_a39.7009_-78.9461b	12	39.7009	-78.9461	a39.7009_-78.9461b	216
bucephala	0	2017_a38.020158_-78.634339b	14	38.0202	-78.6343	a38.020158_-78.634339b	63
bucephala	0	2017_a38.038905_-78.792201b	14	38.0389	-78.7922	a38.038905_-78.792201b	315
bucephala	3	2017_a38.057418_-76.649773b	14	38.0574	-76.6498	a38.057418_-76.649773b	315
bucephala	0	2017_a38.064353_-78.529516b	14	38.0644	-78.5295	a38.064353_-78.529516b	252
bucephala	0	2017_a38.103348_-76.665496b	14	38.1033	-76.6655	a38.103348_-76.665496b	126
bucephala	0	2017_a38.117283_-76.679661b	14	38.1173	-76.6797	a38.117283_-76.679661b	261
bucephala	0	2017_a38.156987_-78.437576b	14	38.157	-78.4376	a38.156987_-78.437576b	189
bucephala	0	2017_a38.273218_-79.092286b	14	38.2732	-79.0923	a38.273218_-79.092286b	252
bucephala	0	2017_a38.293871_-78.516525b	14	38.2939	-78.5165	a38.293871_-78.516525b	441
bucephala	0	2017_a38.299937_-77.144917b	14	38.2999	-77.1449	a38.299937_-77.144917b	189
bucephala	2	2017_a38.353689_-77.075338b	14	38.3537	-77.0753	a38.353689_-77.075338b	189
bucephala	1	2017_a38.391_-78.250334b	14	38.391	-78.2503	a38.391_-78.250334b	126
bucephala	0	2017_a38.811734_-78.240075b	14	38.8117	-78.2401	a38.811734_-78.240075b	189
bucephala	2	2017_a38.811907_-78.003824b	14	38.8119	-78.0038	a38.811907_-78.003824b	252
bucephala	1	2017_a38.836_-77.515b	14	38.836	-77.515	a38.836_-77.515b	126
bucephala	2	2017_a38.887203_-78.163698b	14	38.8872	-78.1637	a38.887203_-78.163698b	567
bucephala	0	2017_a38.935833_-78.516111b	14	38.9358	-78.5161	a38.935833_-78.516111b	126
bucephala	0	2017_a38.973793_-77.171978b	14	38.9738	-77.172	a38.973793_-77.171978b	189
bucephala	0	2017_a39.002806_-77.067297b	14	39.0028	-77.0673	a39.002806_-77.067297b	63
bucephala	1	2017_a39.059141_-78.117788b	14	39.0591	-78.1178	a39.059141_-78.117788b	441
bucephala	0	2017_a39.063848_-78.065274b	14	39.0638	-78.0653	a39.063848_-78.065274b	315
bucephala	0	2017_a39.126137_-78.30789b	14	39.1261	-78.3079	a39.126137_-78.30789b	63
bucephala	4	2017_a39.24797_-78.52681b	14	39.248	-78.5268	a39.24797_-78.52681b	630
bucephala	0	2017_a39.3204_-78.2933b	14	39.3204	-78.2933	a39.3204_-78.2933b	126
collinsiae	2	2003_a37.8459_-78.666933b	0	37.8459	-78.6669	a37.8459_-78.666933b	152
collinsiae	0	2003_a37.9336_-78.7056b	0	37.9336	-78.7056	a37.9336_-78.7056b	30
collinsiae	1	2003_a37.953433_-78.638933b	0	37.9534	-78.6389	a37.953433_-78.638933b	103
collinsiae	0	2003_a38.0108_-78.5098b	0	38.0108	-78.5098	a38.0108_-78.5098b	30
collinsiae	0	2003_a38.025_-78.505b	0	38.025	-78.505	a38.025_-78.505b	8
collinsiae	0	2003_a38.0463_-78.4474b	0	38.0463	-78.4474	a38.0463_-78.4474b	29
collinsiae	2	2003_a38.0567_-78.6839b	0	38.0567	-78.6839	a38.0567_-78.6839b	86
collinsiae	2	2003_a38.0647_-78.4473b	0	38.0647	-78.4473	a38.0647_-78.4473b	30
collinsiae	0	2003_a38.0671_-78.4327b	0	38.0671	-78.4327	a38.0671_-78.4327b	30
collinsiae	0	2003_a38.0909_-78.4934b	0	38.0909	-78.4934	a38.0909_-78.4934b	9
collinsiae	0	2003_a38.0976_-78.6049b	0	38.0976	-78.6049	a38.0976_-78.6049b	9
collinsiae	1	2003_a38.1868_-78.6853b	0	38.1868	-78.6853	a38.1868_-78.6853b	18
collinsiae	0	2003_a38.2453_-78.5002b	0	38.2453	-78.5002	a38.2453_-78.5002b	27
collinsiae	1	2003_a38.3792_-78.2672b	0	38.3792	-78.2672	a38.3792_-78.2672b	18
collinsiae	0	2003_a38.680139_-77.093333b	0	38.6801	-77.0933	a38.680139_-77.093333b	60
collinsiae	0	2003_a38.6897_-77.0736b	0	38.6897	-77.0736	a38.6897_-77.0736b	59
collinsiae	2	2003_a38.6922_-77.0173b	0	38.6922	-77.0173	a38.6922_-77.0173b	115
collinsiae	0	2003_a38.693_-77.063367b	0	38.693	-77.0634	a38.693_-77.063367b	88
collinsiae	0	2003_a38.707_-77.027b	0	38.707	-77.027	a38.707_-77.027b	40
collinsiae	0	2003_a38.902867_-76.6797b	0	38.9029	-76.6797	a38.902867_-76.6797b	60
collinsiae	1	2003_a39.049647_-76.816496b	0	39.0496	-76.8165	a39.049647_-76.816496b	210
collinsiae	1	2003_a39.050028_-76.781392b	0	39.05	-76.7814	a39.050028_-76.781392b	180
collinsiae	0	2003_a39.055687_-76.802869b	0	39.0557	-76.8029	a39.055687_-76.802869b	60
collinsiae	0	2003_a39.071272_-76.801295b	0	39.0713	-76.8013	a39.071272_-76.801295b	60
collinsiae	0	2003_a39.08319_-76.796667b	0	39.0832	-76.7967	a39.08319_-76.796667b	240
collinsiae	1	2003_a39.6548_-76.7803b	0	39.6548	-76.7803	a39.6548_-76.7803b	60
collinsiae	0	2004_a39.27824_-78.35462b	1	39.2782	-78.3546	a39.27824_-78.35462b	26
collinsiae	0	2004_a39.32557_-78.43326b	1	39.3256	-78.4333	a39.32557_-78.43326b	26
collinsiae	0	2004_a39.33618_-78.50345b	1	39.3362	-78.5035	a39.33618_-78.50345b	30
collinsiae	0	2004_a39.336525_-78.46175b	1	39.3365	-78.4617	a39.336525_-78.46175b	30
collinsiae	0	2004_a39.34575_-78.40269b	1	39.3458	-78.4027	a39.34575_-78.40269b	30
collinsiae	0	2004_a39.34697_-78.44184b	1	39.347	-78.4418	a39.34697_-78.44184b	20
collinsiae	0	2004_a39.35096_-78.50872b	1	39.351	-78.5087	a39.35096_-78.50872b	30
collinsiae	0	2004_a39.35637_-78.387545b	1	39.3564	-78.3875	a39.35637_-78.387545b	60
collinsiae	0	2004_a39.40335_-78.41597b	1	39.4034	-78.416	a39.40335_-78.41597b	20
collinsiae	0	2005_a38.96225_-77.1485b	2	38.9622	-77.1485	a38.96225_-77.1485b	82
collinsiae	0	2005_a38.973793_-77.171978b	2	38.9738	-77.172	a38.973793_-77.171978b	464
collinsiae	0	2005_a39.02269_-76.90347b	2	39.0227	-76.9035	a39.02269_-76.90347b	24
collinsiae	0	2005_a39.024573_-76.834767b	2	39.0246	-76.8348	a39.024573_-76.834767b	222
collinsiae	0	2005_a39.02899_-76.860447b	2	39.029	-76.8604	a39.02899_-76.860447b	254
collinsiae	0	2005_a39.030245_-76.927445b	2	39.0302	-76.9274	a39.030245_-76.927445b	60
collinsiae	1	2005_a39.030988_-76.877175b	2	39.031	-76.8772	a39.030988_-76.877175b	312
collinsiae	0	2005_a39.035936_-76.815944b	2	39.0359	-76.8159	a39.035936_-76.815944b	178
collinsiae	0	2005_a39.049647_-76.816496b	2	39.0496	-76.8165	a39.049647_-76.816496b	176
collinsiae	0	2005_a39.055687_-76.802869b	2	39.0557	-76.8029	a39.055687_-76.802869b	178
collinsiae	0	2005_a39.071272_-76.801295b	2	39.0713	-76.8013	a39.071272_-76.801295b	28
collinsiae	0	2005_a39.08319_-76.796667b	2	39.0832	-76.7967	a39.08319_-76.796667b	150
collinsiae	0	2005_a39.2054_-76.8665b	2	39.2054	-76.8665	a39.2054_-76.8665b	15
collinsiae	0	2005_a39.2717_-78.44915b	2	39.2717	-78.4492	a39.2717_-78.44915b	58
collinsiae	0	2005_a39.336525_-78.46175b	2	39.3365	-78.4617	a39.336525_-78.46175b	99
collinsiae	0	2006_a37.9089_-75.3504b	3	37.9089	-75.3504	a37.9089_-75.3504b	30
collinsiae	0	2006_a37.9144_-75.3379b	3	37.9144	-75.3379	a37.9144_-75.3379b	30
collinsiae	0	2006_a38.5516_-75.6547b	3	38.5516	-75.6547	a38.5516_-75.6547b	1
collinsiae	0	2006_a38.5624_-75.6737b	3	38.5624	-75.6737	a38.5624_-75.6737b	15
collinsiae	0	2006_a38.56685_-75.63895b	3	38.5669	-75.6389	a38.56685_-75.63895b	16
collinsiae	0	2006_a38.5752_-75.6621b	3	38.5752	-75.6621	a38.5752_-75.6621b	2
collinsiae	0	2006_a38.5785_-75.6872b	3	38.5785	-75.6872	a38.5785_-75.6872b	15
collinsiae	0	2006_a38.8863_-76.1433b	3	38.8863	-76.1433	a38.8863_-76.1433b	15
collinsiae	0	2006_a38.901941_-76.135995b	3	38.9019	-76.136	a38.901941_-76.135995b	30
collinsiae	0	2006_a38.91375_-76.15065b	3	38.9138	-76.1506	a38.91375_-76.15065b	15
collinsiae	3	2006_a39.48466_-77.80874b	3	39.4847	-77.8087	a39.48466_-77.80874b	44
collinsiae	0	2007_a38.386767_-76.386367b	4	38.3868	-76.3864	a38.386767_-76.386367b	136
collinsiae	0	2007_a38.38852_-76.42144b	4	38.3885	-76.4214	a38.38852_-76.42144b	72
collinsiae	2	2007_a38.389082_-76.403055b	4	38.3891	-76.4031	a38.389082_-76.403055b	138
collinsiae	0	2007_a38.3957_-76.4038b	4	38.3957	-76.4038	a38.3957_-76.4038b	24
collinsiae	0	2007_a38.5674_-75.7017b	4	38.5674	-75.7017	a38.5674_-75.7017b	30
collinsiae	0	2007_a38.6655_-75.4998b	4	38.6655	-75.4998	a38.6655_-75.4998b	30
collinsiae	0	2007_a38.6852_-75.5167b	4	38.6852	-75.5167	a38.6852_-75.5167b	30
collinsiae	1	2007_a38.7441_-75.561b	4	38.7441	-75.561	a38.7441_-75.561b	30
collinsiae	1	2007_a38.7739_-75.7045b	4	38.7739	-75.7045	a38.7739_-75.7045b	30
collinsiae	0	2007_a38.868167_-75.720367b	4	38.8682	-75.7204	a38.868167_-75.720367b	30
collinsiae	0	2007_a38.91375_-76.15065b	4	38.9138	-76.1506	a38.91375_-76.15065b	64
collinsiae	0	2007_a38.919375_-75.8276b	4	38.9194	-75.8276	a38.919375_-75.8276b	30
collinsiae	0	2007_a39.7668_-75.5503b	4	39.7668	-75.5503	a39.7668_-75.5503b	30
collinsiae	0	2008_a38.289317_-82.196b	5	38.2893	-82.196	a38.289317_-82.196b	8
collinsiae	0	2008_a38.386767_-76.386367b	5	38.3868	-76.3864	a38.386767_-76.386367b	30
collinsiae	1	2008_a38.38852_-76.42144b	5	38.3885	-76.4214	a38.38852_-76.42144b	58
collinsiae	1	2008_a38.389082_-76.403055b	5	38.3891	-76.4031	a38.389082_-76.403055b	180
collinsiae	0	2008_a38.476_-75.692b	5	38.476	-75.692	a38.476_-75.692b	30
collinsiae	0	2008_a38.498_-75.056b	5	38.498	-75.056	a38.498_-75.056b	60
collinsiae	0	2008_a38.554_-75.136b	5	38.554	-75.136	a38.554_-75.136b	30
collinsiae	0	2008_a38.579_-75.605b	5	38.579	-75.605	a38.579_-75.605b	30
collinsiae	0	2008_a38.751_-75.532b	5	38.751	-75.532	a38.751_-75.532b	30
collinsiae	0	2008_a38.784_-75.544b	5	38.784	-75.544	a38.784_-75.544b	30
collinsiae	0	2008_a38.828_-75.385b	5	38.828	-75.385	a38.828_-75.385b	30
collinsiae	0	2008_a38.836_-75.449b	5	38.836	-75.449	a38.836_-75.449b	30
collinsiae	0	2008_a38.838611_-79.378889b	5	38.8386	-79.3789	a38.838611_-79.378889b	9
collinsiae	0	2008_a38.929833_-79.848167b	5	38.9298	-79.8482	a38.929833_-79.848167b	1
collinsiae	0	2008_a38.94572_-77.075562b	5	38.9457	-77.0756	a38.94572_-77.075562b	29
collinsiae	0	2008_a38.986167_-79.232b	5	38.9862	-79.232	a38.986167_-79.232b	1
collinsiae	0	2008_a38.989722_-79.405556b	5	38.9897	-79.4056	a38.989722_-79.405556b	7
collinsiae	0	2008_a38.994_-75.416b	5	38.994	-75.416	a38.994_-75.416b	60
collinsiae	0	2008_a39.187_-75.547b	5	39.187	-75.547	a39.187_-75.547b	30
collinsiae	4	2008_a39.295533_-77.789375b	5	39.2955	-77.7894	a39.295533_-77.789375b	80
collinsiae	0	2008_a39.534_-75.717b	5	39.534	-75.717	a39.534_-75.717b	30
collinsiae	0	2008_a39.573167_-77.486833b	5	39.5732	-77.4868	a39.573167_-77.486833b	21
collinsiae	0	2008_a39.701_-75.767b	5	39.701	-75.767	a39.701_-75.767b	15
collinsiae	0	2008_a39.741_-75.634b	5	39.741	-75.634	a39.741_-75.634b	30
collinsiae	0	2008_a39.767_-75.484b	5	39.767	-75.484	a39.767_-75.484b	30
collinsiae	0	2008_a39.796_-75.661b	5	39.796	-75.661	a39.796_-75.661b	30
collinsiae	0	2008_a39.803_-75.523b	5	39.803	-75.523	a39.803_-75.523b	30
collinsiae	0	2008_a39.813_-75.645b	5	39.813	-75.645	a39.813_-75.645b	60
collinsiae	0	2008_a39.947222_-78.556944b	5	39.9472	-78.5569	a39.947222_-78.556944b	11
collinsiae	0	2009_a38.852815_-79.529315b	6	38.8528	-79.5293	a38.852815_-79.529315b	120
collinsiae	1	2009_a38.861903_-79.458085b	6	38.8619	-79.4581	a38.861903_-79.458085b	212
collinsiae	0	2009_a38.933333_-79.716667b	6	38.9333	-79.7167	a38.933333_-79.716667b	32
collinsiae	0	2009_a38.94572_-77.075562b	6	38.9457	-77.0756	a38.94572_-77.075562b	105
collinsiae	0	2009_a38.989722_-79.405556b	6	38.9897	-79.4056	a38.989722_-79.405556b	123
collinsiae	0	2009_a38.994_-75.416b	6	38.994	-75.416	a38.994_-75.416b	30
collinsiae	1	2009_a39.02899_-76.860447b	6	39.029	-76.8604	a39.02899_-76.860447b	90
collinsiae	0	2009_a39.094196_-78.5615b	6	39.0942	-78.5615	a39.094196_-78.5615b	52
collinsiae	0	2009_a39.0953_-79.4411b	6	39.0953	-79.4411	a39.0953_-79.4411b	24
collinsiae	0	2009_a39.095333_-79.496333b	6	39.0953	-79.4963	a39.095333_-79.496333b	12
collinsiae	0	2009_a39.115675_-79.492525b	6	39.1157	-79.4925	a39.115675_-79.492525b	84
collinsiae	0	2009_a39.2438_-76.384b	6	39.2438	-76.384	a39.2438_-76.384b	60
collinsiae	0	2009_a39.2468_-76.3805b	6	39.2468	-76.3805	a39.2468_-76.3805b	60
collinsiae	0	2009_a39.250871_-76.374386b	6	39.2509	-76.3744	a39.250871_-76.374386b	140
collinsiae	0	2009_a39.48466_-77.80874b	6	39.4847	-77.8087	a39.48466_-77.80874b	2
collinsiae	0	2009_a39.805_-75.594b	6	39.805	-75.594	a39.805_-75.594b	450
collinsiae	0	2010_a38.1639_-80.517234b	7	38.1639	-80.5172	a38.1639_-80.517234b	105
collinsiae	0	2010_a38.289317_-82.196b	7	38.2893	-82.196	a38.289317_-82.196b	84
collinsiae	0	2010_a38.6362_-77.1716b	7	38.6362	-77.1716	a38.6362_-77.1716b	36
collinsiae	0	2010_a38.852815_-79.529315b	7	38.8528	-79.5293	a38.852815_-79.529315b	30
collinsiae	0	2010_a38.861903_-79.458085b	7	38.8619	-79.4581	a38.861903_-79.458085b	79
collinsiae	0	2010_a38.902867_-76.6797b	7	38.9029	-76.6797	a38.902867_-76.6797b	88
collinsiae	0	2010_a38.9386_-76.5839b	7	38.9386	-76.5839	a38.9386_-76.5839b	28
collinsiae	0	2010_a38.94572_-77.075562b	7	38.9457	-77.0756	a38.94572_-77.075562b	15
collinsiae	0	2010_a38.994_-75.416b	7	38.994	-75.416	a38.994_-75.416b	60
collinsiae	0	2010_a39.0014_-77.007b	7	39.0014	-77.007	a39.0014_-77.007b	60
collinsiae	0	2010_a39.024867_-77.589567b	7	39.0249	-77.5896	a39.024867_-77.589567b	60
collinsiae	1	2010_a39.0281_-77.6041b	7	39.0281	-77.6041	a39.0281_-77.6041b	58
collinsiae	0	2010_a39.0292_-77.6068b	7	39.0292	-77.6068	a39.0292_-77.6068b	29
collinsiae	0	2010_a39.0679_-78.6388b	7	39.0679	-78.6388	a39.0679_-78.6388b	90
collinsiae	0	2010_a39.0797_-77.00685b	7	39.0797	-77.0069	a39.0797_-77.00685b	63
collinsiae	1	2010_a39.094196_-78.5615b	7	39.0942	-78.5615	a39.094196_-78.5615b	306
collinsiae	0	2010_a39.0953_-79.4411b	7	39.0953	-79.4411	a39.0953_-79.4411b	18
collinsiae	0	2010_a39.115675_-79.492525b	7	39.1157	-79.4925	a39.115675_-79.492525b	36
collinsiae	0	2010_a39.1295_-78.9122b	7	39.1295	-78.9122	a39.1295_-78.9122b	39
collinsiae	1	2010_a39.295533_-77.789375b	7	39.2955	-77.7894	a39.295533_-77.789375b	9
collinsiae	1	2010_a39.4301_-77.859b	7	39.4301	-77.859	a39.4301_-77.859b	35
collinsiae	0	2010_a39.5033_-78.3091b	7	39.5033	-78.3091	a39.5033_-78.3091b	12
collinsiae	1	2011_a37.3731_-81.9189b	8	37.3731	-81.9189	a37.3731_-81.9189b	36
collinsiae	1	2011_a37.38235_-81.9132b	8	37.3824	-81.9132	a37.38235_-81.9132b	90
collinsiae	0	2011_a37.4113_-81.8826b	8	37.4113	-81.8826	a37.4113_-81.8826b	30
collinsiae	0	2011_a38.249094_-75.157653b	8	38.2491	-75.1577	a38.249094_-75.157653b	30
collinsiae	0	2011_a38.8515_-79.4858b	8	38.8515	-79.4858	a38.8515_-79.4858b	15
collinsiae	2	2011_a38.852815_-79.529315b	8	38.8528	-79.5293	a38.852815_-79.529315b	60
collinsiae	0	2011_a38.94572_-77.075562b	8	38.9457	-77.0756	a38.94572_-77.075562b	15
collinsiae	0	2011_a38.9689_-77.0709b	8	38.9689	-77.0709	a38.9689_-77.0709b	30
collinsiae	2	2011_a38.98025_-76.6225b	8	38.9802	-76.6225	a38.98025_-76.6225b	120
collinsiae	0	2011_a38.9997_-76.6342b	8	38.9997	-76.6342	a38.9997_-76.6342b	60
collinsiae	2	2011_a39.0217_-76.6478b	8	39.0217	-76.6478	a39.0217_-76.6478b	60
collinsiae	0	2011_a39.024867_-77.589567b	8	39.0249	-77.5896	a39.024867_-77.589567b	148
collinsiae	6	2011_a39.026629_-77.595043b	8	39.0266	-77.595	a39.026629_-77.595043b	59
collinsiae	2	2011_a39.0281_-77.6041b	8	39.0281	-77.6041	a39.0281_-77.6041b	119
collinsiae	0	2011_a39.02899_-76.860447b	8	39.029	-76.8604	a39.02899_-76.860447b	479
collinsiae	0	2011_a39.0292_-77.6068b	8	39.0292	-77.6068	a39.0292_-77.6068b	60
collinsiae	7	2011_a39.0321_-77.5945b	8	39.0321	-77.5945	a39.0321_-77.5945b	60
collinsiae	1	2011_a39.0325_-76.6586b	8	39.0325	-76.6586	a39.0325_-76.6586b	30
collinsiae	0	2011_a39.0326_-77.5941b	8	39.0326	-77.5941	a39.0326_-77.5941b	60
collinsiae	0	2011_a39.035936_-76.815944b	8	39.0359	-76.8159	a39.035936_-76.815944b	360
collinsiae	1	2011_a39.042525_-76.763025b	8	39.0425	-76.763	a39.042525_-76.763025b	144
collinsiae	0	2011_a39.0448_-76.2215b	8	39.0448	-76.2215	a39.0448_-76.2215b	10
collinsiae	0	2011_a39.049647_-76.816496b	8	39.0496	-76.8165	a39.049647_-76.816496b	822
collinsiae	0	2011_a39.050028_-76.781392b	8	39.05	-76.7814	a39.050028_-76.781392b	228
collinsiae	0	2011_a39.055687_-76.802869b	8	39.0557	-76.8029	a39.055687_-76.802869b	513
collinsiae	0	2011_a39.0672_-78.8658b	8	39.0672	-78.8658	a39.0672_-78.8658b	72
collinsiae	0	2011_a39.071272_-76.801295b	8	39.0713	-76.8013	a39.071272_-76.801295b	118
collinsiae	0	2011_a39.08319_-76.796667b	8	39.0832	-76.7967	a39.08319_-76.796667b	118
collinsiae	1	2011_a39.094196_-78.5615b	8	39.0942	-78.5615	a39.094196_-78.5615b	54
collinsiae	0	2011_a39.115675_-79.492525b	8	39.1157	-79.4925	a39.115675_-79.492525b	27
collinsiae	0	2011_a39.2234_-77.81755b	8	39.2234	-77.8175	a39.2234_-77.81755b	180
collinsiae	0	2011_a39.3088_-80.97992b	8	39.3088	-80.9799	a39.3088_-80.97992b	117
collinsiae	0	2012_a37.9914_-75.7393b	9	37.9914	-75.7393	a37.9914_-75.7393b	18
collinsiae	0	2012_a38.0129_-75.7448b	9	38.0129	-75.7448	a38.0129_-75.7448b	17
collinsiae	0	2012_a38.0671_-75.7609b	9	38.0671	-75.7609	a38.0671_-75.7609b	36
collinsiae	2	2012_a38.1141_-75.7326b	9	38.1141	-75.7326	a38.1141_-75.7326b	36
collinsiae	0	2012_a38.1307_-75.9496b	9	38.1307	-75.9496	a38.1307_-75.9496b	34
collinsiae	1	2012_a38.1434_-75.6639b	9	38.1434	-75.6639	a38.1434_-75.6639b	36
collinsiae	0	2012_a38.1455_-75.6867b	9	38.1455	-75.6867	a38.1455_-75.6867b	36
collinsiae	0	2012_a38.1464_-75.9407b	9	38.1464	-75.9407	a38.1464_-75.9407b	34
collinsiae	3	2012_a38.154003_-75.6498b	9	38.154	-75.6498	a38.154003_-75.6498b	36
collinsiae	0	2012_a38.1589_-75.61965b	9	38.1589	-75.6196	a38.1589_-75.61965b	66
collinsiae	1	2012_a38.1634_-75.5521b	9	38.1634	-75.5521	a38.1634_-75.5521b	54
collinsiae	0	2012_a38.1672_-75.9479b	9	38.1672	-75.9479	a38.1672_-75.9479b	2
collinsiae	2	2012_a38.1979_-76.9285b	9	38.1979	-76.9285	a38.1979_-76.9285b	56
collinsiae	0	2012_a38.2447_-75.6029b	9	38.2447	-75.6029	a38.2447_-75.6029b	54
collinsiae	0	2012_a38.852815_-79.529315b	9	38.8528	-79.5293	a38.852815_-79.529315b	234
collinsiae	1	2012_a38.919375_-75.8276b	9	38.9194	-75.8276	a38.919375_-75.8276b	153
collinsiae	0	2012_a38.94572_-77.075562b	9	38.9457	-77.0756	a38.94572_-77.075562b	18
collinsiae	2	2012_a39.042525_-76.763025b	9	39.0425	-76.763	a39.042525_-76.763025b	88
collinsiae	0	2012_a39.049647_-76.816496b	9	39.0496	-76.8165	a39.049647_-76.816496b	45
collinsiae	0	2012_a39.050028_-76.781392b	9	39.05	-76.7814	a39.050028_-76.781392b	56
collinsiae	0	2012_a39.0679_-78.6388b	9	39.0679	-78.6388	a39.0679_-78.6388b	132
collinsiae	0	2012_a39.071272_-76.801295b	9	39.0713	-76.8013	a39.071272_-76.801295b	180
collinsiae	0	2012_a39.08319_-76.796667b	9	39.0832	-76.7967	a39.08319_-76.796667b	56
collinsiae	2	2012_a39.094196_-78.5615b	9	39.0942	-78.5615	a39.094196_-78.5615b	108
collinsiae	0	2012_a39.221633_-75.981522b	9	39.2216	-75.9815	a39.221633_-75.981522b	108
collinsiae	0	2012_a39.235233_-75.985533b	9	39.2352	-75.9855	a39.235233_-75.985533b	24
collinsiae	1	2012_a39.3088_-80.97992b	9	39.3088	-80.9799	a39.3088_-80.97992b	60
collinsiae	0	2012_a39.3507_-81.024b	9	39.3507	-81.024	a39.3507_-81.024b	36
collinsiae	2	2012_a39.402772_-81.41875b	9	39.4028	-81.4188	a39.402772_-81.41875b	60
collinsiae	5	2012_a39.41088_-81.19882b	9	39.4109	-81.1988	a39.41088_-81.19882b	1017
collinsiae	1	2013_a38.3035_-75.7399b	10	38.3035	-75.7399	a38.3035_-75.7399b	67
collinsiae	0	2013_a38.3493_-75.6065b	10	38.3493	-75.6065	a38.3493_-75.6065b	9
collinsiae	0	2013_a38.3993_-81.669b	10	38.3993	-81.669	a38.3993_-81.669b	30
collinsiae	0	2013_a38.4204_-75.4108b	10	38.4204	-75.4108	a38.4204_-75.4108b	711
collinsiae	0	2013_a38.4571_-77.1561b	10	38.4571	-77.1561	a38.4571_-77.1561b	30
collinsiae	0	2013_a38.4688_-77.2606b	10	38.4688	-77.2606	a38.4688_-77.2606b	30
collinsiae	0	2013_a38.517_-79.7388b	10	38.517	-79.7388	a38.517_-79.7388b	60
collinsiae	1	2013_a38.5291_-76.6988b	10	38.5291	-76.6988	a38.5291_-76.6988b	30
collinsiae	0	2013_a38.7013_-76.126b	10	38.7013	-76.126	a38.7013_-76.126b	234
collinsiae	1	2013_a38.788183_-76.069533b	10	38.7882	-76.0695	a38.788183_-76.069533b	210
collinsiae	2	2013_a38.8183_-76.1044b	10	38.8183	-76.1044	a38.8183_-76.1044b	234
collinsiae	0	2013_a38.855475_-76.117804b	10	38.8555	-76.1178	a38.855475_-76.117804b	135
collinsiae	0	2013_a38.94572_-77.075562b	10	38.9457	-77.0756	a38.94572_-77.075562b	20
collinsiae	0	2013_a39.094196_-78.5615b	10	39.0942	-78.5615	a39.094196_-78.5615b	30
collinsiae	0	2013_a39.3191_-75.8441b	10	39.3191	-75.8441	a39.3191_-75.8441b	30
collinsiae	0	2013_a39.3658_-77.152b	10	39.3658	-77.152	a39.3658_-77.152b	120
collinsiae	1	2013_a39.45205_-76.26745b	10	39.452	-76.2674	a39.45205_-76.26745b	45
collinsiae	0	2013_a39.6123_-75.8136b	10	39.6123	-75.8136	a39.6123_-75.8136b	14
collinsiae	0	2013_a39.6427_-76.9959b	10	39.6427	-76.9959	a39.6427_-76.9959b	30
collinsiae	0	2013_a39.6496_-76.9707b	10	39.6496	-76.9707	a39.6496_-76.9707b	30
collinsiae	0	2013_a39.6693_-75.829b	10	39.6693	-75.829	a39.6693_-75.829b	30
collinsiae	0	2014_a36.703_-75.991b	11	36.703	-75.991	a36.703_-75.991b	63
collinsiae	0	2014_a38.1327_-76.4334b	11	38.1327	-76.4334	a38.1327_-76.4334b	288
collinsiae	1	2014_a38.2351_-75.4551b	11	38.2351	-75.4551	a38.2351_-75.4551b	279
collinsiae	0	2014_a38.243_-75.469b	11	38.243	-75.469	a38.243_-75.469b	63
collinsiae	0	2014_a38.261883_-76.4314b	11	38.2619	-76.4314	a38.261883_-76.4314b	405
collinsiae	0	2014_a38.268025_-76.6137b	11	38.268	-76.6137	a38.268025_-76.6137b	360
collinsiae	0	2014_a38.3381_-76.5974b	11	38.3381	-76.5974	a38.3381_-76.5974b	72
collinsiae	0	2014_a38.3419_-75.8269b	11	38.3419	-75.8269	a38.3419_-75.8269b	153
collinsiae	0	2014_a38.373_-76.467b	11	38.373	-76.467	a38.373_-76.467b	216
collinsiae	0	2014_a38.3986_-75.2263b	11	38.3986	-75.2263	a38.3986_-75.2263b	234
collinsiae	0	2014_a38.4204_-75.4108b	11	38.4204	-75.4108	a38.4204_-75.4108b	63
collinsiae	1	2014_a38.4459_-76.4584b	11	38.4459	-76.4584	a38.4459_-76.4584b	360
collinsiae	0	2014_a38.4472_-75.1158b	11	38.4472	-75.1158	a38.4472_-75.1158b	81
collinsiae	0	2014_a38.4917_-76.5914b	11	38.4917	-76.5914	a38.4917_-76.5914b	135
collinsiae	1	2014_a38.49424_-75.31504b	11	38.4942	-75.315	a38.49424_-75.31504b	306
collinsiae	0	2014_a38.4974_-75.2618b	11	38.4974	-75.2618	a38.4974_-75.2618b	81
collinsiae	0	2014_a38.52685_-75.72585b	11	38.5269	-75.7258	a38.52685_-75.72585b	216
collinsiae	3	2014_a38.550182_-77.199955b	11	38.5502	-77.2	a38.550182_-77.199955b	822
collinsiae	0	2014_a38.5575_-75.8737b	11	38.5575	-75.8737	a38.5575_-75.8737b	72
collinsiae	0	2014_a38.6239_-76.6684b	11	38.6239	-76.6684	a38.6239_-76.6684b	207
collinsiae	2	2014_a38.72525_-76.71345b	11	38.7253	-76.7134	a38.72525_-76.71345b	432
collinsiae	0	2014_a38.855475_-76.117804b	11	38.8555	-76.1178	a38.855475_-76.117804b	216
collinsiae	0	2014_a38.861333_-75.839133b	11	38.8613	-75.8391	a38.861333_-75.839133b	234
collinsiae	0	2014_a38.868167_-75.720367b	11	38.8682	-75.7204	a38.868167_-75.720367b	144
collinsiae	0	2014_a38.913043_-77.0981b	11	38.913	-77.0981	a38.913043_-77.0981b	272
collinsiae	1	2014_a38.938264_-77.263864b	11	38.9383	-77.2639	a38.938264_-77.263864b	1747
collinsiae	0	2014_a38.9391_-76.0816b	11	38.9391	-76.0816	a38.9391_-76.0816b	180
collinsiae	0	2014_a38.9457_-75.9396b	11	38.9457	-75.9396	a38.9457_-75.9396b	81
collinsiae	0	2014_a38.9519_-77.0042b	11	38.9519	-77.0042	a38.9519_-77.0042b	216
collinsiae	0	2014_a38.9595_-77.0504b	11	38.9595	-77.0504	a38.9595_-77.0504b	432
collinsiae	0	2014_a38.9607_-77.0153b	11	38.9607	-77.0153	a38.9607_-77.0153b	136
collinsiae	0	2014_a38.97_-76.5681b	11	38.97	-76.5681	a38.97_-76.5681b	45
collinsiae	0	2014_a38.9715_-75.9489b	11	38.9715	-75.9489	a38.9715_-75.9489b	207
collinsiae	0	2014_a38.973793_-77.171978b	11	38.9738	-77.172	a38.973793_-77.171978b	270
collinsiae	0	2014_a38.9778_-75.5871b	11	38.9778	-75.5871	a38.9778_-75.5871b	63
collinsiae	0	2014_a38.9838_-77.0029b	11	38.9838	-77.0029	a38.9838_-77.0029b	432
collinsiae	0	2014_a38.9841_-77.044667b	11	38.9841	-77.0447	a38.9841_-77.044667b	424
collinsiae	0	2014_a38.9913_-76.4553b	11	38.9913	-76.4553	a38.9913_-76.4553b	153
collinsiae	0	2014_a39.0035_-77.0869b	11	39.0035	-77.0869	a39.0035_-77.0869b	72
collinsiae	0	2014_a39.032744_-76.417154b	11	39.0327	-76.4172	a39.032744_-76.417154b	468
collinsiae	0	2014_a39.044257_-75.633543b	11	39.0443	-75.6335	a39.044257_-75.633543b	201
collinsiae	0	2014_a39.0758_-76.6075b	11	39.0758	-76.6075	a39.0758_-76.6075b	216
collinsiae	0	2014_a39.101767_-77.470642b	11	39.1018	-77.4706	a39.101767_-77.470642b	808
collinsiae	0	2014_a39.1909_-76.8948b	11	39.1909	-76.8948	a39.1909_-76.8948b	288
collinsiae	1	2014_a39.2128_-76.9176b	11	39.2128	-76.9176	a39.2128_-76.9176b	144
collinsiae	1	2014_a39.221633_-75.981522b	11	39.2216	-75.9815	a39.221633_-75.981522b	369
collinsiae	1	2014_a39.2347_-76.0079b	11	39.2347	-76.0079	a39.2347_-76.0079b	216
collinsiae	0	2014_a39.235233_-75.985533b	11	39.2352	-75.9855	a39.235233_-75.985533b	144
collinsiae	0	2014_a39.24415_-75.71835b	11	39.2441	-75.7184	a39.24415_-75.71835b	135
collinsiae	0	2014_a39.2677_-76.8119b	11	39.2677	-76.8119	a39.2677_-76.8119b	153
collinsiae	0	2014_a39.2845_-77.550067b	11	39.2845	-77.5501	a39.2845_-77.550067b	225
collinsiae	1	2014_a39.3115_-76.1768b	11	39.3115	-76.1768	a39.3115_-76.1768b	423
collinsiae	0	2014_a39.3215_-76.8124b	11	39.3215	-76.8124	a39.3215_-76.8124b	268
collinsiae	0	2014_a39.3249_-77.6644b	11	39.3249	-77.6644	a39.3249_-77.6644b	153
collinsiae	0	2014_a39.34658_-77.74756b	11	39.3466	-77.7476	a39.34658_-77.74756b	576
collinsiae	0	2014_a39.3524_-75.9904b	11	39.3524	-75.9904	a39.3524_-75.9904b	441
collinsiae	0	2014_a39.379386_-77.749243b	11	39.3794	-77.7492	a39.379386_-77.749243b	504
collinsiae	0	2014_a39.391013_-77.567075b	11	39.391	-77.5671	a39.391013_-77.567075b	338
collinsiae	0	2014_a39.4134_-77.1993b	11	39.4134	-77.1993	a39.4134_-77.1993b	81
collinsiae	0	2014_a39.4476_-76.9277b	11	39.4476	-76.9277	a39.4476_-76.9277b	72
collinsiae	0	2014_a39.4481_-77.2059b	11	39.4481	-77.2059	a39.4481_-77.2059b	249
collinsiae	0	2014_a39.4481_-77.7285b	11	39.4481	-77.7285	a39.4481_-77.7285b	144
collinsiae	0	2014_a39.45205_-76.26745b	11	39.452	-76.2674	a39.45205_-76.26745b	207
collinsiae	1	2014_a39.4711_-77.0453b	11	39.4711	-77.0453	a39.4711_-77.0453b	234
collinsiae	1	2014_a39.4759_-77.7502b	11	39.4759	-77.7502	a39.4759_-77.7502b	208
collinsiae	0	2014_a39.48942_-76.342b	11	39.4894	-76.342	a39.48942_-76.342b	343
collinsiae	0	2014_a39.5214_-76.1071b	11	39.5214	-76.1071	a39.5214_-76.1071b	207
collinsiae	0	2014_a39.5242_-76.1226b	11	39.5242	-76.1226	a39.5242_-76.1226b	198
collinsiae	0	2014_a39.55576_-75.84348b	11	39.5558	-75.8435	a39.55576_-75.84348b	216
collinsiae	0	2014_a39.5603_-76.2923b	11	39.5603	-76.2923	a39.5603_-76.2923b	153
collinsiae	0	2014_a39.561344_-75.914422b	11	39.5613	-75.9144	a39.561344_-75.914422b	396
collinsiae	0	2014_a39.5763_-75.9138b	11	39.5763	-75.9138	a39.5763_-75.9138b	216
collinsiae	0	2014_a39.6145_-79.1149b	11	39.6145	-79.1149	a39.6145_-79.1149b	432
collinsiae	0	2014_a39.645_-76.0876b	11	39.645	-76.0876	a39.645_-76.0876b	351
collinsiae	0	2014_a39.6473_-79.0173b	11	39.6473	-79.0173	a39.6473_-79.0173b	486
collinsiae	0	2014_a39.673267_-75.9312b	11	39.6733	-75.9312	a39.673267_-75.9312b	144
collinsiae	0	2014_a39.6783_-76.9067b	11	39.6783	-76.9067	a39.6783_-76.9067b	144
collinsiae	0	2014_a39.6953_-75.9078b	11	39.6953	-75.9078	a39.6953_-75.9078b	72
collinsiae	0	2014_a39.7009_-78.9461b	11	39.7009	-78.9461	a39.7009_-78.9461b	432
collinsiae	0	2015_a38.0525_-76.3249b	12	38.0525	-76.3249	a38.0525_-76.3249b	90
collinsiae	0	2015_a38.0674_-76.3505b	12	38.0674	-76.3505	a38.0674_-76.3505b	60
collinsiae	0	2015_a38.1866_-76.3741b	12	38.1866	-76.3741	a38.1866_-76.3741b	30
collinsiae	0	2015_a38.2173_-76.4062b	12	38.2173	-76.4062	a38.2173_-76.4062b	30
collinsiae	1	2015_a38.2237_-76.5634b	12	38.2237	-76.5634	a38.2237_-76.5634b	60
collinsiae	0	2015_a38.233733_-76.713733b	12	38.2337	-76.7137	a38.233733_-76.713733b	120
collinsiae	0	2015_a38.2632_-76.5186b	12	38.2632	-76.5186	a38.2632_-76.5186b	60
collinsiae	0	2015_a38.268025_-76.6137b	12	38.268	-76.6137	a38.268025_-76.6137b	207
collinsiae	0	2015_a38.2988_-76.3752b	12	38.2988	-76.3752	a38.2988_-76.3752b	60
collinsiae	0	2015_a38.30165_-76.4184b	12	38.3017	-76.4184	a38.30165_-76.4184b	120
collinsiae	2	2015_a38.30426_-76.502327b	12	38.3043	-76.5023	a38.30426_-76.502327b	174
collinsiae	0	2015_a38.3381_-76.5974b	12	38.3381	-76.5974	a38.3381_-76.5974b	288
collinsiae	0	2015_a38.3419_-75.8269b	12	38.3419	-75.8269	a38.3419_-75.8269b	144
collinsiae	8	2015_a38.3477_-76.5741b	12	38.3477	-76.5741	a38.3477_-76.5741b	60
collinsiae	0	2015_a38.373_-76.467b	12	38.373	-76.467	a38.373_-76.467b	216
collinsiae	3	2015_a38.3807_-76.8035b	12	38.3807	-76.8035	a38.3807_-76.8035b	60
collinsiae	1	2015_a38.4204_-75.4108b	12	38.4204	-75.4108	a38.4204_-75.4108b	64
collinsiae	0	2015_a38.4459_-76.4584b	12	38.4459	-76.4584	a38.4459_-76.4584b	216
collinsiae	0	2015_a38.448_-75.1364b	12	38.448	-75.1364	a38.448_-75.1364b	72
collinsiae	0	2015_a38.4748_-76.7765b	12	38.4748	-76.7765	a38.4748_-76.7765b	60
collinsiae	0	2015_a38.4762_-75.3173b	12	38.4762	-75.3173	a38.4762_-75.3173b	270
collinsiae	0	2015_a38.4917_-76.5914b	12	38.4917	-76.5914	a38.4917_-76.5914b	252
collinsiae	0	2015_a38.49424_-75.31504b	12	38.4942	-75.315	a38.49424_-75.31504b	72
collinsiae	1	2015_a38.52685_-75.72585b	12	38.5269	-75.7258	a38.52685_-75.72585b	336
collinsiae	0	2015_a38.5488_-77.2164b	12	38.5488	-77.2164	a38.5488_-77.2164b	360
collinsiae	0	2015_a38.5502_-77.2321b	12	38.5502	-77.2321	a38.5502_-77.2321b	216
collinsiae	0	2015_a38.5575_-75.8737b	12	38.5575	-75.8737	a38.5575_-75.8737b	64
collinsiae	0	2015_a38.5621_-77.0551b	12	38.5621	-77.0551	a38.5621_-77.0551b	126
collinsiae	1	2015_a38.6239_-76.6684b	12	38.6239	-76.6684	a38.6239_-76.6684b	297
collinsiae	1	2015_a38.649125_-77.231975b	12	38.6491	-77.232	a38.649125_-77.231975b	240
collinsiae	0	2015_a38.7193_-76.6455b	12	38.7193	-76.6455	a38.7193_-76.6455b	468
collinsiae	0	2015_a38.7442_-76.3753b	12	38.7442	-76.3753	a38.7442_-76.3753b	126
collinsiae	0	2015_a38.7557_-76.3846b	12	38.7557	-76.3846	a38.7557_-76.3846b	288
collinsiae	0	2015_a38.771957_-76.379586b	12	38.772	-76.3796	a38.771957_-76.379586b	936
collinsiae	0	2015_a38.855475_-76.117804b	12	38.8555	-76.1178	a38.855475_-76.117804b	567
collinsiae	0	2015_a38.8898_-76.55065b	12	38.8898	-76.5507	a38.8898_-76.55065b	60
collinsiae	0	2015_a38.913043_-77.0981b	12	38.913	-77.0981	a38.913043_-77.0981b	207
collinsiae	0	2015_a38.938264_-77.263864b	12	38.9383	-77.2639	a38.938264_-77.263864b	414
collinsiae	0	2015_a38.9595_-77.0504b	12	38.9595	-77.0504	a38.9595_-77.0504b	432
collinsiae	0	2015_a38.9728_-76.9594b	12	38.9728	-76.9594	a38.9728_-76.9594b	225
collinsiae	0	2015_a38.9841_-77.044667b	12	38.9841	-77.0447	a38.9841_-77.044667b	441
collinsiae	0	2015_a38.9913_-76.4553b	12	38.9913	-76.4553	a38.9913_-76.4553b	297
collinsiae	0	2015_a38.995486_-76.944636b	12	38.9955	-76.9446	a38.995486_-76.944636b	824
collinsiae	0	2015_a39.0055_-76.953b	12	39.0055	-76.953	a39.0055_-76.953b	200
collinsiae	0	2015_a39.0212_-77.5993b	12	39.0212	-77.5993	a39.0212_-77.5993b	119
collinsiae	1	2015_a39.024867_-77.589567b	12	39.0249	-77.5896	a39.024867_-77.589567b	150
collinsiae	1	2015_a39.026629_-77.595043b	12	39.0266	-77.595	a39.026629_-77.595043b	150
collinsiae	2	2015_a39.0281_-77.6041b	12	39.0281	-77.6041	a39.0281_-77.6041b	90
collinsiae	3	2015_a39.0321_-77.5945b	12	39.0321	-77.5945	a39.0321_-77.5945b	178
collinsiae	1	2015_a39.0326_-77.5941b	12	39.0326	-77.5941	a39.0326_-77.5941b	30
collinsiae	0	2015_a39.032744_-76.417154b	12	39.0327	-76.4172	a39.032744_-76.417154b	663
collinsiae	0	2015_a39.044257_-75.633543b	12	39.0443	-75.6335	a39.044257_-75.633543b	306
collinsiae	0	2015_a39.0758_-76.6075b	12	39.0758	-76.6075	a39.0758_-76.6075b	198
collinsiae	0	2015_a39.134_-75.4419b	12	39.134	-75.4419	a39.134_-75.4419b	153
collinsiae	0	2015_a39.1909_-76.8948b	12	39.1909	-76.8948	a39.1909_-76.8948b	486
collinsiae	0	2015_a39.2347_-76.0079b	12	39.2347	-76.0079	a39.2347_-76.0079b	288
collinsiae	0	2015_a39.24415_-75.71835b	12	39.2441	-75.7184	a39.24415_-75.71835b	153
collinsiae	0	2015_a39.3115_-76.1768b	12	39.3115	-76.1768	a39.3115_-76.1768b	569
collinsiae	0	2015_a39.3215_-76.8124b	12	39.3215	-76.8124	a39.3215_-76.8124b	288
collinsiae	0	2015_a39.34658_-77.74756b	12	39.3466	-77.7476	a39.34658_-77.74756b	144
collinsiae	1	2015_a39.391013_-77.567075b	12	39.391	-77.5671	a39.391013_-77.567075b	216
collinsiae	0	2015_a39.4026_-77.2784b	12	39.4026	-77.2784	a39.4026_-77.2784b	558
collinsiae	0	2015_a39.4481_-77.2059b	12	39.4481	-77.2059	a39.4481_-77.2059b	252
collinsiae	0	2015_a39.45205_-76.26745b	12	39.452	-76.2674	a39.45205_-76.26745b	144
collinsiae	0	2015_a39.55576_-75.84348b	12	39.5558	-75.8435	a39.55576_-75.84348b	144
collinsiae	1	2015_a39.561344_-75.914422b	12	39.5613	-75.9144	a39.561344_-75.914422b	378
collinsiae	0	2015_a39.5763_-75.9138b	12	39.5763	-75.9138	a39.5763_-75.9138b	315
collinsiae	0	2015_a39.6145_-79.1149b	12	39.6145	-79.1149	a39.6145_-79.1149b	512
collinsiae	0	2015_a39.673267_-75.9312b	12	39.6733	-75.9312	a39.673267_-75.9312b	477
collinsiae	0	2015_a39.6783_-76.9067b	12	39.6783	-76.9067	a39.6783_-76.9067b	216
collinsiae	0	2015_a39.7009_-78.9461b	12	39.7009	-78.9461	a39.7009_-78.9461b	216
collinsiae	0	2017_a38.020158_-78.634339b	14	38.0202	-78.6343	a38.020158_-78.634339b	63
collinsiae	0	2017_a38.038905_-78.792201b	14	38.0389	-78.7922	a38.038905_-78.792201b	315
collinsiae	0	2017_a38.057418_-76.649773b	14	38.0574	-76.6498	a38.057418_-76.649773b	315
collinsiae	0	2017_a38.064353_-78.529516b	14	38.0644	-78.5295	a38.064353_-78.529516b	252
collinsiae	0	2017_a38.103348_-76.665496b	14	38.1033	-76.6655	a38.103348_-76.665496b	126
collinsiae	1	2017_a38.117283_-76.679661b	14	38.1173	-76.6797	a38.117283_-76.679661b	261
collinsiae	0	2017_a38.156987_-78.437576b	14	38.157	-78.4376	a38.156987_-78.437576b	189
collinsiae	0	2017_a38.273218_-79.092286b	14	38.2732	-79.0923	a38.273218_-79.092286b	252
collinsiae	0	2017_a38.293871_-78.516525b	14	38.2939	-78.5165	a38.293871_-78.516525b	441
collinsiae	0	2017_a38.299937_-77.144917b	14	38.2999	-77.1449	a38.299937_-77.144917b	189
collinsiae	0	2017_a38.353689_-77.075338b	14	38.3537	-77.0753	a38.353689_-77.075338b	189
collinsiae	0	2017_a38.391_-78.250334b	14	38.391	-78.2503	a38.391_-78.250334b	126
collinsiae	0	2017_a38.811734_-78.240075b	14	38.8117	-78.2401	a38.811734_-78.240075b	189
collinsiae	0	2017_a38.811907_-78.003824b	14	38.8119	-78.0038	a38.811907_-78.003824b	252
collinsiae	0	2017_a38.836_-77.515b	14	38.836	-77.515	a38.836_-77.515b	126
collinsiae	0	2017_a38.887203_-78.163698b	14	38.8872	-78.1637	a38.887203_-78.163698b	567
collinsiae	0	2017_a38.935833_-78.516111b	14	38.9358	-78.5161	a38.935833_-78.516111b	126
collinsiae	0	2017_a38.973793_-77.171978b	14	38.9738	-77.172	a38.973793_-77.171978b	189
collinsiae	0	2017_a39.002806_-77.067297b	14	39.0028	-77.0673	a39.002806_-77.067297b	63
collinsiae	1	2017_a39.059141_-78.117788b	14	39.0591	-78.1178	a39.059141_-78.117788b	441
collinsiae	1	2017_a39.063848_-78.065274b	14	39.0638	-78.0653	a39.063848_-78.065274b	315
collinsiae	0	2017_a39.126137_-78.30789b	14	39.1261	-78.3079	a39.126137_-78.30789b	63
collinsiae	1	2017_a39.24797_-78.52681b	14	39.248	-78.5268	a39.24797_-78.52681b	630
collinsiae	0	2017_a39.3204_-78.2933b	14	39.3204	-78.2933	a39.3204_-78.2933b	126
cornifrons	0	2003_a37.8459_-78.666933b	0	37.8459	-78.6669	a37.8459_-78.666933b	152
cornifrons	0	2003_a37.9336_-78.7056b	0	37.9336	-78.7056	a37.9336_-78.7056b	30
cornifrons	0	2003_a37.953433_-78.638933b	0	37.9534	-78.6389	a37.953433_-78.638933b	103
cornifrons	0	2003_a38.0108_-78.5098b	0	38.0108	-78.5098	a38.0108_-78.5098b	30
cornifrons	0	2003_a38.025_-78.505b	0	38.025	-78.505	a38.025_-78.505b	8
cornifrons	0	2003_a38.0463_-78.4474b	0	38.0463	-78.4474	a38.0463_-78.4474b	29
cornifrons	0	2003_a38.0567_-78.6839b	0	38.0567	-78.6839	a38.0567_-78.6839b	86
cornifrons	0	2003_a38.0647_-78.4473b	0	38.0647	-78.4473	a38.0647_-78.4473b	30
cornifrons	0	2003_a38.0671_-78.4327b	0	38.0671	-78.4327	a38.0671_-78.4327b	30
cornifrons	0	2003_a38.0909_-78.4934b	0	38.0909	-78.4934	a38.0909_-78.4934b	9
cornifrons	0	2003_a38.0976_-78.6049b	0	38.0976	-78.6049	a38.0976_-78.6049b	9
cornifrons	0	2003_a38.1868_-78.6853b	0	38.1868	-78.6853	a38.1868_-78.6853b	18
cornifrons	0	2003_a38.2453_-78.5002b	0	38.2453	-78.5002	a38.2453_-78.5002b	27
cornifrons	0	2003_a38.3792_-78.2672b	0	38.3792	-78.2672	a38.3792_-78.2672b	18
cornifrons	0	2003_a38.680139_-77.093333b	0	38.6801	-77.0933	a38.680139_-77.093333b	60
cornifrons	0	2003_a38.6897_-77.0736b	0	38.6897	-77.0736	a38.6897_-77.0736b	59
cornifrons	0	2003_a38.6922_-77.0173b	0	38.6922	-77.0173	a38.6922_-77.0173b	115
cornifrons	0	2003_a38.693_-77.063367b	0	38.693	-77.0634	a38.693_-77.063367b	88
cornifrons	0	2003_a38.707_-77.027b	0	38.707	-77.027	a38.707_-77.027b	40
cornifrons	0	2003_a38.902867_-76.6797b	0	38.9029	-76.6797	a38.902867_-76.6797b	60
cornifrons	1	2003_a39.049647_-76.816496b	0	39.0496	-76.8165	a39.049647_-76.816496b	210
cornifrons	0	2003_a39.050028_-76.781392b	0	39.05	-76.7814	a39.050028_-76.781392b	180
cornifrons	0	2003_a39.055687_-76.802869b	0	39.0557	-76.8029	a39.055687_-76.802869b	60
cornifrons	0	2003_a39.071272_-76.801295b	0	39.0713	-76.8013	a39.071272_-76.801295b	60
cornifrons	1	2003_a39.08319_-76.796667b	0	39.0832	-76.7967	a39.08319_-76.796667b	240
cornifrons	0	2003_a39.6548_-76.7803b	0	39.6548	-76.7803	a39.6548_-76.7803b	60
cornifrons	0	2004_a39.27824_-78.35462b	1	39.2782	-78.3546	a39.27824_-78.35462b	26
cornifrons	0	2004_a39.32557_-78.43326b	1	39.3256	-78.4333	a39.32557_-78.43326b	26
cornifrons	0	2004_a39.33618_-78.50345b	1	39.3362	-78.5035	a39.33618_-78.50345b	30
cornifrons	0	2004_a39.336525_-78.46175b	1	39.3365	-78.4617	a39.336525_-78.46175b	30
cornifrons	0	2004_a39.34575_-78.40269b	1	39.3458	-78.4027	a39.34575_-78.40269b	30
cornifrons	0	2004_a39.34697_-78.44184b	1	39.347	-78.4418	a39.34697_-78.44184b	20
cornifrons	0	2004_a39.35096_-78.50872b	1	39.351	-78.5087	a39.35096_-78.50872b	30
cornifrons	0	2004_a39.35637_-78.387545b	1	39.3564	-78.3875	a39.35637_-78.387545b	60
cornifrons	0	2004_a39.40335_-78.41597b	1	39.4034	-78.416	a39.40335_-78.41597b	20
cornifrons	0	2005_a38.96225_-77.1485b	2	38.9622	-77.1485	a38.96225_-77.1485b	82
cornifrons	9	2005_a38.973793_-77.171978b	2	38.9738	-77.172	a38.973793_-77.171978b	464
cornifrons	0	2005_a39.02269_-76.90347b	2	39.0227	-76.9035	a39.02269_-76.90347b	24
cornifrons	7	2005_a39.024573_-76.834767b	2	39.0246	-76.8348	a39.024573_-76.834767b	222
cornifrons	12	2005_a39.02899_-76.860447b	2	39.029	-76.8604	a39.02899_-76.860447b	254
cornifrons	2	2005_a39.030245_-76.927445b	2	39.0302	-76.9274	a39.030245_-76.927445b	60
cornifrons	3	2005_a39.030988_-76.877175b	2	39.031	-76.8772	a39.030988_-76.877175b	312
cornifrons	0	2005_a39.035936_-76.815944b	2	39.0359	-76.8159	a39.035936_-76.815944b	178
cornifrons	0	2005_a39.049647_-76.816496b	2	39.0496	-76.8165	a39.049647_-76.816496b	176
cornifrons	1	2005_a39.055687_-76.802869b	2	39.0557	-76.8029	a39.055687_-76.802869b	178
cornifrons	0	2005_a39.071272_-76.801295b	2	39.0713	-76.8013	a39.071272_-76.801295b	28
cornifrons	0	2005_a39.08319_-76.796667b	2	39.0832	-76.7967	a39.08319_-76.796667b	150
cornifrons	0	2005_a39.2054_-76.8665b	2	39.2054	-76.8665	a39.2054_-76.8665b	15
cornifrons	0	2005_a39.2717_-78.44915b	2	39.2717	-78.4492	a39.2717_-78.44915b	58
[truncated: 1,941 more rows]

## Sheet: 1.2km-genus-strict
n	X1.2_cluster_year	year	X1.2_lat	X1.2_lon	X1.2_cluster	X1.2apbd
[truncated: 398 more rows]

[truncated: 19 more sheets: 1.2km-genus-all, 1.2km-species-outlier, 1.2km-species-multisample, 1.2km-genus-strict-multisample, 1.2km-genus-all-multisample, 3km-species, 3km-genus-strict, 3km-genus-all, 5km-species, 5km-genus-strict, 5km-genus-all, 10km-species, 10km-genus-strict, 10km-genus-all, 20km-species, 20km-genus-strict, 20km-genus-all, time-effort, landcover]
